# Supplementary material for: Wax ester profiling of seed oil by nano-electrospray ionization tandem mass spectrometry
Source: Plant Methods. 2013 Jul 6;9:24. doi: 10.1186/1746-4811-9-24 (PMC3766222; doi:10.1186/1746-4811-9-24)
Supplement: Additional file 7: Table S3 — MRM transitions with instrument parameters of all wax ester molecular species. [file 1746-4811-9-24-S7.xlsx]

## Sheet: Additional table 3
wax ester molecular species	alcohol	fatty acid	MRM transition	DP	EP	CE	CXP	precursor ion [M+NH4]+	fragment ion [Q3]	prototype group	calibration response factor [CRF]	molecular weight [g/mol]	type I C13 isotope correction factor αCN
16:0/16:0	16:0	16:0	498.5/257.2	58	4.5	26	7	498.524	257.248	1	0.1753	480.849	1.41202
16:0/16:1	16:0	16:1	496.5/255.2	52	5	23.5	5	496.509	255.232	4	0.0601	478.833	1.41202
16:0/16:2	16:0	16:2	494.5/235.2	55.5	5	23.5	5	494.493	235.206	5	0.067515	476.818	1.41202
16:0/16:3	16:0	16:3	492.5/233.2	55.5	5	23.5	5	492.478	233.19	5	0.067515	474.802	1.41202
16:0/18:0	16:0	18:0	526.5/285.3	58	4.5	26	7	526.556	285.279	1	0.1753	508.903	1.44188
16:0/18:1	16:0	18:1	524.5/283.3	52	5	23.5	5	524.54	283.264	4	0.0601	506.887	1.44188
16:0/18:2	16:0	18:2	522.5/263.2	55.5	5	23.5	5	522.524	263.238	5	0.067515	504.871	1.44188
16:0/18:3	16:0	18:3	520.5/261.2	55.5	5	23.5	5	520.509	261.222	5	0.067515	502.855	1.44188
16:0/20:0	16:0	20:0	554.5/313.3	58	4.5	26	7	554.587	313.311	1	0.1753	536.956	1.47223
16:0/20:1	16:0	20:1	552.5/311.3	52	5	23.5	5	552.571	311.28	4	0.0601	534.94	1.47223
16:0/20:2	16:0	20:2	550.5/291.3	55.5	5	23.5	5	550.556	291.269	5	0.067515	532.924	1.47223
16:0/20:3	16:0	20:3	548.5/289.3	55.5	5	23.5	5	548.54	289.253	5	0.067515	530.908	1.47223
16:0/22:0	16:0	22:0	582.5/341.3	55	6	29	6	582.618	341.342	8	0.148198	565.009	1.50306
16:0/22:1	16:0	22:1	580.5/339.3	53	5	26	5	580.603	339.326	11	0.0568067	562.993	1.50306
16:0/22:2	16:0	22:2	578.5/319.3	50	5.5	25	4	578.587	319.3	12	0.06063	560.977	1.50306
16:0/22:3	16:0	22:3	576.5/317.3	50	5.5	25	4	576.571	317.284	12	0.06063	558.961	1.50306
16:0/24:0	16:0	24:0	610.5/369.4	55	6	29	6	610.65	369.373	8	0.148198	593.062	1.53438
16:0/24:1	16:0	24:1	608.5/367.4	53	5	26	5	608.634	367.358	11	0.0568067	591.046	1.53438
16:0/24:2	16:0	24:2	606.5/347.3	50	5.5	25	4	606.618	347.331	12	0.06063	589.03	1.53438
16:0/24:3	16:0	24:3	604.5/345.3	50	5.5	25	4	604.603	345.316	12	0.06063	587.014	1.53438
16:0/26:0	16:0	26:0	638.5/397.4	55	6	29	6	638.681	397.405	8	0.148198	621.115	1.56618
16:0/26:1	16:0	26:1	636.5/395.4	53	5	26	5	636.665	395.389	11	0.0568067	619.099	1.56618
16:0/28:0	16:0	28:0	666.5/425.4	55	6	29	6	666.712	425.436	8	0.148198	649.168	1.59847
16:0/28:1	16:0	28:1	664.5/423.4	53	5	26	5	664.697	423.42	11	0.0568067	647.152	1.59847
16:0/30:0	16:0	30:0	694.5/453.5	55	6	29	6	694.744	453.467	8	0.148198	677.221	1.63123
16:0/30:1	16:0	30:1	692.5/451.5	53	5	26	5	692.728	451.452	11	0.0568067	675.206	1.63123
16:0/32:0	16:0	32:0	723.0/481.5	55	6	29	6	722.775	481.498	8	0.148198	705.275	1.66449
16:0/32:1	16:0	32:1	721.0/479.5	53	5	26	5	720.759	479.483	11	0.0568067	703.259	1.66449
16:1/16:0	16:1	16:0	496.5/257.2	58	4.5	26	7	496.509	257.248	2	0.0633	478.833	1.41202
16:1/16:1	16:1	16:1	494.5/237.2	43	5.5	25	4	494.493	237.222	6	0.03647	476.818	1.41202
16:1/16:2	16:1	16:2	492.5/235.2	43	5.5	25	4	492.478	235.206	6	0.03647	474.802	1.41202
16:1/16:3	16:1	16:3	490.5/233.2	43	5.5	25	4	490.462	233.19	6	0.03647	472.786	1.41202
16:1/18:0	16:1	18:0	524.5/285.3	58	4.5	26	7	524.54	285.279	2	0.0633	506.887	1.44188
16:1/18:1	16:1	18:1	522.5/265.3	43	5.5	25	4	522.524	265.253	6	0.03647	504.871	1.44188
16:1/18:2	16:1	18:2	520.5/263.2	43	5.5	25	4	520.509	263.238	6	0.03647	502.855	1.44188
16:1/18:3	16:1	18:3	518.5/261.2	43	5.5	25	4	518.493	261.222	6	0.03647	500.839	1.44188
16:1/20:0	16:1	20:0	552.5/313.3	58	4.5	26	7	552.571	313.311	2	0.0633	534.94	1.47223
16:1/20:1	16:1	20:1	550.5/293.3	43	5.5	25	4	550.556	293.284	6	0.03647	532.924	1.47223
16:1/20:2	16:1	20:2	548.5/291.3	43	5.5	25	4	548.54	291.269	6	0.03647	530.908	1.47223
16:1/20:3	16:1	20:3	546.5/289.3	43	5.5	25	4	546.524	289.253	6	0.03647	528.892	1.47223
16:1/22:0	16:1	22:0	580.5/341.3	55	6	29	6	580.603	341.342	9	0.065455	562.993	1.50306
16:1/22:1	16:1	22:1	578.5/321.3	52.5	6.5	27	6	578.587	321.316	13	0.0317433	560.977	1.50306
16:1/22:2	16:1	22:2	576.5/319.3	52.5	6.5	27	6	576.571	319.3	13	0.0317433	558.961	1.50306
16:1/22:3	16:1	22:3	574.5/317.3	52.5	6.5	27	6	574.556	317.284	13	0.0317433	556.945	1.50306
16:1/24:0	16:1	24:0	608.5/369.4	55	6	29	6	608.634	369.373	9	0.065455	591.046	1.53438
16:1/24:1	16:1	24:1	606.5/349.3	52.5	6.5	27	6	606.618	349.347	13	0.0317433	589.03	1.53438
16:1/24:2	16:1	24:2	604.5/347.3	52.5	6.5	27	6	604.603	347.331	13	0.0317433	587.014	1.53438
16:1/24:3	16:1	24:3	602.5/345.3	52.5	6.5	27	6	602.587	345.316	13	0.0317433	584.998	1.53438
16:1/26:0	16:1	26:0	636.5/397.4	55	6	29	6	636.665	397.405	9	0.065455	619.099	1.56618
16:1/26:1	16:1	26:1	634.5/377.4	52.5	6.5	27	6	634.65	377.378	13	0.0317433	617.083	1.56618
16:1/28:0	16:1	28:0	664.5/425.4	55	6	29	6	664.697	425.436	9	0.065455	647.152	1.59847
16:1/28:1	16:1	28:1	662.5/405.4	52.5	6.5	27	6	662.681	405.41	13	0.0317433	645.137	1.59847
16:1/30:0	16:1	30:0	692.5/453.5	55	6	29	6	692.728	453.467	9	0.065455	675.206	1.63123
16:1/30:1	16:1	30:1	690.5/433.4	52.5	6.5	27	6	690.712	433.441	13	0.0317433	673.19	1.63123
16:1/32:0	16:1	32:0	721.0/481.5	55	6	29	6	720.759	481.498	9	0.065455	703.259	1.66449
16:1/32:1	16:1	32:1	718.5/461.5	52.5	6.5	27	6	718.744	461.472	13	0.0317433	701.243	1.66449
16:2/16:0	16:2	16:0	494.5/257.2	48.5	5.5	28	6	494.493	257.248	3	0.0209	476.818	1.41202
16:2/16:1	16:2	16:1	492.5/237.2	43	5.5	25	4	492.478	237.222	7	0.0182333	474.802	1.41202
16:2/16:2	16:2	16:2	490.5/235.2	43	5.5	25	4	490.462	235.206	7	0.0182333	472.786	1.41202
16:2/16:3	16:2	16:3	488.5/233.2	43	5.5	25	4	488.446	233.19	7	0.0182333	470.77	1.41202
16:2/18:0	16:2	18:0	522.5/285.3	48.5	5.5	28	6	522.524	285.279	3	0.0209	504.871	1.44188
16:2/18:1	16:2	18:1	520.5/265.3	43	5.5	25	4	520.509	265.253	7	0.0182333	502.855	1.44188
16:2/18:2	16:2	18:2	518.5/263.2	43	5.5	25	4	518.493	263.238	7	0.0182333	500.839	1.44188
16:2/18:3	16:2	18:3	516.5/261.2	43	5.5	25	4	516.478	261.222	7	0.0182333	498.823	1.44188
16:2/20:0	16:2	20:0	550.5/313.3	48.5	5.5	28	6	550.556	313.311	3	0.0209	532.924	1.47223
16:2/20:1	16:2	20:1	548.5/293.3	43	5.5	25	4	548.54	293.284	7	0.0182333	530.908	1.47223
16:2/20:2	16:2	20:2	546.5/291.3	43	5.5	25	4	546.524	291.269	7	0.0182333	528.892	1.47223
16:2/20:3	16:2	20:3	544.5/289.3	43	5.5	25	4	544.509	289.253	7	0.0182333	526.876	1.47223
16:2/22:0	16:2	22:0	578.5/341.3	51	6	29.5	6	578.587	341.342	10	0.01494	560.977	1.50306
16:2/22:1	16:2	22:1	576.5/321.3	52.5	6.5	27	6	576.571	321.316	14	0.011935	558.961	1.50306
16:2/22:2	16:2	22:2	574.5/319.3	52.5	6.5	27	6	574.556	319.3	14	0.011935	556.945	1.50306
16:2/22:3	16:2	22:3	572.5/317.3	52.5	6.5	27	6	572.54	317.284	14	0.011935	554.929	1.50306
16:2/24:0	16:2	24:0	606.5/369.4	51	6	29.5	6	606.618	369.373	10	0.01494	589.03	1.53438
16:2/24:1	16:2	24:1	604.5/349.3	52.5	6.5	27	6	604.603	349.347	14	0.011935	587.014	1.53438
16:2/24:2	16:2	24:2	602.5/347.3	52.5	6.5	27	6	602.587	347.331	14	0.011935	584.998	1.53438
16:2/24:3	16:2	24:3	600.5/345.3	52.5	6.5	27	6	600.571	345.316	14	0.011935	582.983	1.53438
16:2/26:0	16:2	26:0	634.5/397.4	51	6	29.5	6	634.65	397.405	10	0.01494	617.083	1.56618
16:2/26:1	16:2	26:1	632.5/377.4	52.5	6.5	27	6	632.634	377.378	14	0.011935	615.068	1.56618
16:2/28:0	16:2	28:0	662.5/425.4	51	6	29.5	6	662.681	425.436	10	0.01494	645.137	1.59847
16:2/28:1	16:2	28:1	660.5/405.4	52.5	6.5	27	6	660.665	405.41	14	0.011935	643.121	1.59847
16:2/30:0	16:2	30:0	690.5/453.5	51	6	29.5	6	690.712	453.467	10	0.01494	673.19	1.63123
16:2/30:1	16:2	30:1	688.5/433.4	52.5	6.5	27	6	688.697	433.441	14	0.011935	671.174	1.63123
16:2/32:0	16:2	32:0	718.5/481.5	51	6	29.5	6	718.744	481.498	10	0.01494	701.243	1.66449
16:2/32:1	16:2	32:1	716.5/461.5	52.5	6.5	27	6	716.728	461.472	14	0.011935	699.227	1.66449
16:3/16:0	16:3	16:0	492.5/257.2	48.5	5.5	28	6	492.478	257.248	3	0.0209	474.802	1.41202
16:3/16:1	16:3	16:1	490.5/237.2	43	5.5	25	4	490.462	237.222	7	0.0182333	472.786	1.41202
16:3/16:2	16:3	16:2	488.5/235.2	43	5.5	25	4	488.446	235.206	7	0.0182333	470.77	1.41202
16:3/16:3	16:3	16:3	486.5/233.2	43	5.5	25	4	486.431	233.19	7	0.0182333	468.754	1.41202
16:3/18:0	16:3	18:0	520.5/285.3	48.5	5.5	28	6	520.509	285.279	3	0.0209	502.855	1.44188
16:3/18:1	16:3	18:1	518.5/265.3	43	5.5	25	4	518.493	265.253	7	0.0182333	500.839	1.44188
16:3/18:2	16:3	18:2	516.5/263.2	43	5.5	25	4	516.478	263.238	7	0.0182333	498.823	1.44188
16:3/18:3	16:3	18:3	514.5/261.2	43	5.5	25	4	514.462	261.222	7	0.0182333	496.807	1.44188
16:3/20:0	16:3	20:0	548.5/313.3	48.5	5.5	28	6	548.54	313.311	3	0.0209	530.908	1.47223
16:3/20:1	16:3	20:1	546.5/293.3	43	5.5	25	4	546.524	293.284	7	0.0182333	528.892	1.47223
16:3/20:2	16:3	20:2	544.5/291.3	43	5.5	25	4	544.509	291.269	7	0.0182333	526.876	1.47223
16:3/20:3	16:3	20:3	542.5/289.3	43	5.5	25	4	542.493	289.253	7	0.0182333	524.86	1.47223
16:3/22:0	16:3	22:0	576.5/341.3	51	6	29.5	6	576.571	341.342	10	0.01494	558.961	1.50306
16:3/22:1	16:3	22:1	574.5/321.3	52.5	6.5	27	6	574.556	321.316	14	0.011935	556.945	1.50306
16:3/22:2	16:3	22:2	572.5/319.3	52.5	6.5	27	6	572.54	319.3	14	0.011935	554.929	1.50306
16:3/22:3	16:3	22:3	570.5/317.3	52.5	6.5	27	6	570.524	317.284	14	0.011935	552.914	1.50306
16:3/24:0	16:3	24:0	604.5/369.4	51	6	29.5	6	604.603	369.373	10	0.01494	587.014	1.53438
16:3/24:1	16:3	24:1	602.5/349.3	52.5	6.5	27	6	602.587	349.347	14	0.011935	584.998	1.53438
16:3/24:2	16:3	24:2	600.5/347.3	52.5	6.5	27	6	600.571	347.331	14	0.011935	582.983	1.53438
16:3/24:3	16:3	24:3	598.5/345.3	52.5	6.5	27	6	598.556	345.316	14	0.011935	580.967	1.53438
16:3/26:0	16:3	26:0	632.5/397.4	51	6	29.5	6	632.634	397.405	10	0.01494	615.068	1.56618
16:3/26:1	16:3	26:1	630.5/377.4	52.5	6.5	27	6	630.618	377.378	14	0.011935	613.052	1.56618
16:3/28:0	16:3	28:0	660.5/425.4	51	6	29.5	6	660.665	425.436	10	0.01494	643.121	1.59847
16:3/28:1	16:3	28:1	658.5/405.4	52.5	6.5	27	6	658.65	405.41	14	0.011935	641.105	1.59847
16:3/30:0	16:3	30:0	688.5/453.5	51	6	29.5	6	688.697	453.467	10	0.01494	671.174	1.63123
16:3/30:1	16:3	30:1	686.5/433.4	52.5	6.5	27	6	686.681	433.441	14	0.011935	669.158	1.63123
16:3/32:0	16:3	32:0	716.5/481.5	51	6	29.5	6	716.728	481.498	10	0.01494	699.227	1.66449
16:3/32:1	16:3	32:1	714.5/461.5	52.5	6.5	27	6	714.712	461.472	14	0.011935	697.211	1.66449
17:0/17:0	17:0	17:0	526.5/271.3	58	4.5	26	x	526.556	271.25	x	x	508.903	1.44188
18:0/16:0	18:0	16:0	526.5/257.2	58	4.5	26	7	526.556	257.248	1	0.1753	508.903	1.44188
18:0/16:1	18:0	16:1	524.5/255.2	52	5	23.5	5	524.54	255.232	4	0.0601	506.887	1.44188
18:0/16:2	18:0	16:2	522.5/235.2	55.5	5	23.5	5	522.524	235.206	5	0.067515	504.871	1.44188
18:0/16:3	18:0	16:3	520.5/233.2	55.5	5	23.5	5	520.509	233.19	5	0.067515	502.855	1.44188
18:0/18:0	18:0	18:0	554.5/285.3	58	4.5	26	7	554.587	285.279	1	0.1753	536.956	1.47223
18:0/18:1	18:0	18:1	552.5/283.3	52	5	23.5	5	552.571	283.264	4	0.0601	534.94	1.47223
18:0/18:2	18:0	18:2	550.5/263.2	55.5	5	23.5	5	550.556	263.238	5	0.067515	532.924	1.47223
18:0/18:3	18:0	18:3	548.5/261.2	55.5	5	23.5	5	548.54	261.222	5	0.067515	530.908	1.47223
18:0/20:0	18:0	20:0	582.5/313.3	55	6	29	6	582.618	313.311	8	0.148198	565.009	1.50306
18:0/20:1	18:0	20:1	580.5/311.3	53	5	26	5	580.603	311.28	11	0.0568067	562.993	1.50306
18:0/20:2	18:0	20:2	578.5/291.3	50	5.5	25	4	578.587	291.269	12	0.06063	560.977	1.50306
18:0/20:3	18:0	20:3	576.5/289.3	50	5.5	25	4	576.571	289.253	12	0.06063	558.961	1.50306
18:0/22:0	18:0	22:0	610.5/341.3	55	6	29	6	610.65	341.342	8	0.148198	593.062	1.53438
18:0/22:1	18:0	22:1	608.5/339.3	53	5	26	5	608.634	339.326	11	0.0568067	591.046	1.53438
18:0/22:2	18:0	22:2	606.5/319.3	50	5.5	25	4	606.618	319.3	12	0.06063	589.03	1.53438
18:0/22:3	18:0	22:3	604.5/317.3	50	5.5	25	4	604.603	317.284	12	0.06063	587.014	1.53438
18:0/24:0	18:0	24:0	638.5/369.4	55	6	29	6	638.681	369.373	8	0.148198	621.115	1.56618
18:0/24:1	18:0	24:1	636.5/367.4	53	5	26	5	636.665	367.358	11	0.0568067	619.099	1.56618
18:0/24:2	18:0	24:2	634.5/347.3	50	5.5	25	4	634.65	347.331	12	0.06063	617.083	1.56618
18:0/24:3	18:0	24:3	632.5/345.3	50	5.5	25	4	632.634	345.316	12	0.06063	615.068	1.56618
18:0/26:0	18:0	26:0	666.5/397.4	55	6	29	6	666.712	397.405	8	0.148198	649.168	1.59847
18:0/26:1	18:0	26:1	664.5/395.4	53	5	26	5	664.697	395.389	11	0.0568067	647.152	1.59847
18:0/28:0	18:0	28:0	694.5/425.4	55	6	29	6	694.744	425.436	8	0.148198	677.221	1.63123
18:0/28:1	18:0	28:1	692.5/423.4	53	5	26	5	692.728	423.42	11	0.0568067	675.206	1.63123
18:0/30:0	18:0	30:0	723.0/453.5	55	6	29	6	722.775	453.467	8	0.148198	705.275	1.66449
18:0/30:1	18:0	30:1	721.0/451.5	53	5	26	5	720.759	451.452	11	0.0568067	703.259	1.66449
18:0/32:0	18:0	32:0	751.0/481.5	55	6	29	6	750.806	481.498	8	0.148198	733.328	1.69822
18:0/32:1	18:0	32:1	749.0/479.5	53	5	26	5	748.791	479.483	11	0.0568067	731.312	1.69822
18:1/16:0	18:1	16:0	524.5/257.2	58	4.5	26	7	524.54	257.248	2	0.0633	506.887	1.44188
18:1/16:1	18:1	16:1	522.5/237.2	43	5.5	25	4	522.524	237.222	6	0.03647	504.871	1.44188
18:1/16:2	18:1	16:2	520.5/235.2	43	5.5	25	4	520.509	235.206	6	0.03647	502.855	1.44188
18:1/16:3	18:1	16:3	518.5/233.2	43	5.5	25	4	518.493	233.19	6	0.03647	500.839	1.44188
18:1/18:0	18:1	18:0	552.5/285.3	58	4.5	26	7	552.571	285.279	2	0.0633	534.94	1.47223
18:1/18:1	18:1	18:1	550.5/265.3	43	5.5	25	4	550.556	265.253	6	0.03647	532.924	1.47223
18:1/18:2	18:1	18:2	548.5/263.2	43	5.5	25	4	548.54	263.238	6	0.03647	530.908	1.47223
18:1/18:3	18:1	18:3	546.5/261.2	43	5.5	25	4	546.524	261.222	6	0.03647	528.892	1.47223
18:1/20:0	18:1	20:0	580.5/313.3	55	6	29	6	580.603	313.311	9	0.065455	562.993	1.50306
18:1/20:1	18:1	20:1	578.5/293.3	52.5	6.5	27	6	578.587	293.284	13	0.0317433	560.977	1.50306
18:1/20:2	18:1	20:2	576.5/291.3	52.5	6.5	27	6	576.571	291.269	13	0.0317433	558.961	1.50306
18:1/20:3	18:1	20:3	574.5/289.3	52.5	6.5	27	6	574.556	289.253	13	0.0317433	556.945	1.50306
18:1/22:0	18:1	22:0	608.5/341.3	55	6	29	6	608.634	341.342	9	0.065455	591.046	1.53438
18:1/22:1	18:1	22:1	606.5/321.3	52.5	6.5	27	6	606.618	321.316	13	0.0317433	589.03	1.53438
18:1/22:2	18:1	22:2	604.5/319.3	52.5	6.5	27	6	604.603	319.3	13	0.0317433	587.014	1.53438
18:1/22:3	18:1	22:3	602.5/317.3	52.5	6.5	27	6	602.587	317.284	13	0.0317433	584.998	1.53438
18:1/24:0	18:1	24:0	636.5/369.4	55	6	29	6	636.665	369.373	9	0.065455	619.099	1.56618
18:1/24:1	18:1	24:1	634.5/349.3	52.5	6.5	27	6	634.65	349.347	13	0.0317433	617.083	1.56618
18:1/24:2	18:1	24:2	632.5/347.3	52.5	6.5	27	6	632.634	347.331	13	0.0317433	615.068	1.56618
18:1/24:3	18:1	24:3	630.5/345.3	52.5	6.5	27	6	630.618	345.316	13	0.0317433	613.052	1.56618
18:1/26:0	18:1	26:0	664.5/397.4	55	6	29	6	664.697	397.405	9	0.065455	647.152	1.59847
18:1/26:1	18:1	26:1	662.5/377.4	52.5	6.5	27	6	662.681	377.378	13	0.0317433	645.137	1.59847
18:1/28:0	18:1	28:0	692.5/425.4	55	6	29	6	692.728	425.436	9	0.065455	675.206	1.63123
18:1/28:1	18:1	28:1	690.5/405.4	52.5	6.5	27	6	690.712	405.41	13	0.0317433	673.19	1.63123
18:1/30:0	18:1	30:0	721.0/453.5	55	6	29	6	720.759	453.467	9	0.065455	703.259	1.66449
18:1/30:1	18:1	30:1	718.5/433.4	52.5	6.5	27	6	718.744	433.441	13	0.0317433	701.243	1.66449
18:1/32:0	18:1	32:0	749.0/481.5	55	6	29	6	748.791	481.498	9	0.065455	731.312	1.69822
18:1/32:1	18:1	32:1	747.0/461.5	52.5	6.5	27	6	746.775	461.472	13	0.0317433	729.296	1.69822
18:2/16:0	18:2	16:0	522.5/257.2	48.5	5.5	28	6	522.524	257.248	3	0.0209	504.871	1.44188
18:2/16:1	18:2	16:1	520.5/237.2	43	5.5	25	4	520.509	237.222	7	0.0182333	502.855	1.44188
18:2/16:2	18:2	16:2	518.5/235.2	43	5.5	25	4	518.493	235.206	7	0.0182333	500.839	1.44188
18:2/16:3	18:2	16:3	516.5/233.2	43	5.5	25	4	516.478	233.19	7	0.0182333	498.823	1.44188
18:2/18:0	18:2	18:0	550.5/285.3	48.5	5.5	28	6	550.556	285.279	3	0.0209	532.924	1.47223
18:2/18:1	18:2	18:1	548.5/265.3	43	5.5	25	4	548.54	265.253	7	0.0182333	530.908	1.47223
18:2/18:2	18:2	18:2	546.5/263.2	43	5.5	25	4	546.524	263.238	7	0.0182333	528.892	1.47223
18:2/18:3	18:2	18:3	544.5/261.2	43	5.5	25	4	544.509	261.222	7	0.0182333	526.876	1.47223
18:2/20:0	18:2	20:0	578.5/313.3	51	6	29.5	6	578.587	313.311	10	0.01494	560.977	1.50306
18:2/20:1	18:2	20:1	576.5/293.3	52.5	6.5	27	6	576.571	293.284	14	0.011935	558.961	1.50306
18:2/20:2	18:2	20:2	574.5/291.3	52.5	6.5	27	6	574.556	291.269	14	0.011935	556.945	1.50306
18:2/20:3	18:2	20:3	572.5/289.3	52.5	6.5	27	6	572.54	289.253	14	0.011935	554.929	1.50306
18:2/22:0	18:2	22:0	606.5/341.3	51	6	29.5	6	606.618	341.342	10	0.01494	589.03	1.53438
18:2/22:1	18:2	22:1	604.5/321.3	52.5	6.5	27	6	604.603	321.316	14	0.011935	587.014	1.53438
18:2/22:2	18:2	22:2	602.5/319.3	52.5	6.5	27	6	602.587	319.3	14	0.011935	584.998	1.53438
18:2/22:3	18:2	22:3	600.5/317.3	52.5	6.5	27	6	600.571	317.284	14	0.011935	582.983	1.53438
18:2/24:0	18:2	24:0	634.5/369.4	51	6	29.5	6	634.65	369.373	10	0.01494	617.083	1.56618
18:2/24:1	18:2	24:1	632.5/349.3	52.5	6.5	27	6	632.634	349.347	14	0.011935	615.068	1.56618
18:2/24:2	18:2	24:2	630.5/347.3	52.5	6.5	27	6	630.618	347.331	14	0.011935	613.052	1.56618
18:2/24:3	18:2	24:3	628.5/345.3	52.5	6.5	27	6	628.603	345.316	14	0.011935	611.036	1.56618
18:2/26:0	18:2	26:0	662.5/397.4	51	6	29.5	6	662.681	397.405	10	0.01494	645.137	1.59847
18:2/26:1	18:2	26:1	660.5/377.4	52.5	6.5	27	6	660.665	377.378	14	0.011935	643.121	1.59847
18:2/28:0	18:2	28:0	690.5/425.4	51	6	29.5	6	690.712	425.436	10	0.01494	673.19	1.63123
18:2/28:1	18:2	28:1	688.5/405.4	52.5	6.5	27	6	688.697	405.41	14	0.011935	671.174	1.63123
18:2/30:0	18:2	30:0	718.5/453.5	51	6	29.5	6	718.744	453.467	10	0.01494	701.243	1.66449
18:2/30:1	18:2	30:1	716.5/433.4	52.5	6.5	27	6	716.728	433.441	14	0.011935	699.227	1.66449
18:2/32:0	18:2	32:0	747.0/481.5	51	6	29.5	6	746.775	481.498	10	0.01494	729.296	1.69822
18:2/32:1	18:2	32:1	745.0/461.5	52.5	6.5	27	6	744.759	461.472	14	0.011935	727.28	1.69822
18:3/16:0	18:3	16:0	520.5/257.2	48.5	5.5	28	6	520.509	257.248	3	0.0209	502.855	1.44188
18:3/16:1	18:3	16:1	518.5/237.2	43	5.5	25	4	518.493	237.222	7	0.0182333	500.839	1.44188
18:3/16:2	18:3	16:2	516.5/235.2	43	5.5	25	4	516.478	235.206	7	0.0182333	498.823	1.44188
18:3/16:3	18:3	16:3	514.5/233.2	43	5.5	25	4	514.462	233.19	7	0.0182333	496.807	1.44188
18:3/18:0	18:3	18:0	548.5/285.3	48.5	5.5	28	6	548.54	285.279	3	0.0209	530.908	1.47223
18:3/18:1	18:3	18:1	546.5/265.3	43	5.5	25	4	546.524	265.253	7	0.0182333	528.892	1.47223
18:3/18:2	18:3	18:2	544.5/263.2	43	5.5	25	4	544.509	263.238	7	0.0182333	526.876	1.47223
18:3/18:3	18:3	18:3	542.5/261.2	43	5.5	25	4	542.493	261.222	7	0.0182333	524.86	1.47223
18:3/20:0	18:3	20:0	576.5/313.3	51	6	29.5	6	576.571	313.311	10	0.01494	558.961	1.50306
18:3/20:1	18:3	20:1	574.5/293.3	52.5	6.5	27	6	574.556	293.284	14	0.011935	556.945	1.50306
18:3/20:2	18:3	20:2	572.5/291.3	52.5	6.5	27	6	572.54	291.269	14	0.011935	554.929	1.50306
18:3/20:3	18:3	20:3	570.5/289.3	52.5	6.5	27	6	570.524	289.253	14	0.011935	552.914	1.50306
18:3/22:0	18:3	22:0	604.5/341.3	51	6	29.5	6	604.603	341.342	10	0.01494	587.014	1.53438
18:3/22:1	18:3	22:1	602.5/321.3	52.5	6.5	27	6	602.587	321.316	14	0.011935	584.998	1.53438
18:3/22:2	18:3	22:2	600.5/319.3	52.5	6.5	27	6	600.571	319.3	14	0.011935	582.983	1.53438
18:3/22:3	18:3	22:3	598.5/317.3	52.5	6.5	27	6	598.556	317.284	14	0.011935	580.967	1.53438
18:3/24:0	18:3	24:0	632.5/369.4	51	6	29.5	6	632.634	369.373	10	0.01494	615.068	1.56618
18:3/24:1	18:3	24:1	630.5/349.3	52.5	6.5	27	6	630.618	349.347	14	0.011935	613.052	1.56618
18:3/24:2	18:3	24:2	628.5/347.3	52.5	6.5	27	6	628.603	347.331	14	0.011935	611.036	1.56618
18:3/24:3	18:3	24:3	626.5/345.3	52.5	6.5	27	6	626.587	345.316	14	0.011935	609.02	1.56618
18:3/26:0	18:3	26:0	660.5/397.4	51	6	29.5	6	660.665	397.405	10	0.01494	643.121	1.59847
18:3/26:1	18:3	26:1	658.5/377.4	52.5	6.5	27	6	658.65	377.378	14	0.011935	641.105	1.59847
18:3/28:0	18:3	28:0	688.5/425.4	51	6	29.5	6	688.697	425.436	10	0.01494	671.174	1.63123
18:3/28:1	18:3	28:1	686.5/405.4	52.5	6.5	27	6	686.681	405.41	14	0.011935	669.158	1.63123
18:3/30:0	18:3	30:0	716.5/453.5	51	6	29.5	6	716.728	453.467	10	0.01494	699.227	1.66449
18:3/30:1	18:3	30:1	714.5/433.4	52.5	6.5	27	6	714.712	433.441	14	0.011935	697.211	1.66449
18:3/32:0	18:3	32:0	745.0/481.5	51	6	29.5	6	744.759	481.498	10	0.01494	727.28	1.69822
18:3/32:1	18:3	32:1	742.5/461.5	52.5	6.5	27	6	742.744	461.472	14	0.011935	725.264	1.69822
20:0/16:0	20:0	16:0	554.5/257.2	58	4.5	26	7	554.587	257.248	1	0.1753	536.956	1.47223
20:0/16:1	20:0	16:1	552.5/255.2	52	5	23.5	5	552.571	255.232	4	0.0601	534.94	1.47223
20:0/16:2	20:0	16:2	550.5/235.2	55.5	5	23.5	5	550.556	235.206	5	0.067515	532.924	1.47223
20:0/16:3	20:0	16:3	548.5/233.2	55.5	5	23.5	5	548.54	233.19	5	0.067515	530.908	1.47223
20:0/18:0	20:0	18:0	582.5/285.3	55	6	29	6	582.618	285.279	8	0.148198	565.009	1.50306
20:0/18:1	20:0	18:1	580.5/283.3	53	5	26	5	580.603	283.264	11	0.0568067	562.993	1.50306
20:0/18:2	20:0	18:2	578.5/263.2	50	5.5	25	4	578.587	263.238	12	0.06063	560.977	1.50306
20:0/18:3	20:0	18:3	576.5/261.2	50	5.5	25	4	576.571	261.222	12	0.06063	558.961	1.50306
20:0/20:0	20:0	20:0	610.5/313.3	55	6	29	6	610.65	313.311	8	0.148198	593.062	1.53438
20:0/20:1	20:0	20:1	608.5/311.3	53	5	26	5	608.634	311.28	11	0.0568067	591.046	1.53438
20:0/20:2	20:0	20:2	606.5/291.3	50	5.5	25	4	606.618	291.269	12	0.06063	589.03	1.53438
20:0/20:3	20:0	20:3	604.5/289.3	50	5.5	25	4	604.603	289.253	12	0.06063	587.014	1.53438
20:0/22:0	20:0	22:0	638.5/341.3	55	6	29	6	638.681	341.342	8	0.148198	621.115	1.56618
20:0/22:1	20:0	22:1	636.5/339.3	53	5	26	5	636.665	339.326	11	0.0568067	619.099	1.56618
20:0/22:2	20:0	22:2	634.5/319.3	50	5.5	25	4	634.65	319.3	12	0.06063	617.083	1.56618
20:0/22:3	20:0	22:3	632.5/317.3	50	5.5	25	4	632.634	317.284	12	0.06063	615.068	1.56618
20:0/24:0	20:0	24:0	666.5/369.4	55	6	29	6	666.712	369.373	8	0.148198	649.168	1.59847
20:0/24:1	20:0	24:1	664.5/367.4	53	5	26	5	664.697	367.358	11	0.0568067	647.152	1.59847
20:0/24:2	20:0	24:2	662.5/347.3	50	5.5	25	4	662.681	347.331	12	0.06063	645.137	1.59847
20:0/24:3	20:0	24:3	660.5/345.3	50	5.5	25	4	660.665	345.316	12	0.06063	643.121	1.59847
20:0/26:0	20:0	26:0	694.5/397.4	55	6	29	6	694.744	397.405	8	0.148198	677.221	1.63123
20:0/26:1	20:0	26:1	692.5/395.4	53	5	26	5	692.728	395.389	11	0.0568067	675.206	1.63123
20:0/28:0	20:0	28:0	723.0/425.4	55	6	29	6	722.775	425.436	8	0.148198	705.275	1.66449
20:0/28:1	20:0	28:1	721.0/423.4	53	5	26	5	720.759	423.42	11	0.0568067	703.259	1.66449
20:0/30:0	20:0	30:0	751.0/453.5	55	6	29	6	750.806	453.467	8	0.148198	733.328	1.69822
20:0/30:1	20:0	30:1	749.0/451.5	53	5	26	5	748.791	451.452	11	0.0568067	731.312	1.69822
20:0/32:0	20:0	32:0	779.0/481.5	55	6	29	6	778.837	481.498	8	0.148198	761.381	1.73245
20:0/32:1	20:0	32:1	777.0/479.5	53	5	26	5	776.822	479.483	11	0.0568067	759.365	1.73245
20:1/16:0	20:1	16:0	552.5/257.2	58	4.5	26	7	552.571	257.248	2	0.0633	534.94	1.47223
20:1/16:1	20:1	16:1	550.5/237.2	43	5.5	25	4	550.556	237.222	6	0.03647	532.924	1.47223
20:1/16:2	20:1	16:2	548.5/235.2	43	5.5	25	4	548.54	235.206	6	0.03647	530.908	1.47223
20:1/16:3	20:1	16:3	546.5/233.2	43	5.5	25	4	546.524	233.19	6	0.03647	528.892	1.47223
20:1/18:0	20:1	18:0	580.5/285.3	55	6	29	6	580.603	285.279	9	0.065455	562.993	1.50306
20:1/18:1	20:1	18:1	578.5/265.3	52.5	6.5	27	6	578.587	265.253	13	0.0317433	560.977	1.50306
20:1/18:2	20:1	18:2	576.5/263.2	52.5	6.5	27	6	576.571	263.238	13	0.0317433	558.961	1.50306
20:1/18:3	20:1	18:3	574.5/261.2	52.5	6.5	27	6	574.556	261.222	13	0.0317433	556.945	1.50306
20:1/20:0	20:1	20:0	608.5/313.3	55	6	29	6	608.634	313.311	9	0.065455	591.046	1.53438
20:1/20:1	20:1	20:1	606.5/293.3	52.5	6.5	27	6	606.618	293.284	13	0.0317433	589.03	1.53438
20:1/20:2	20:1	20:2	604.5/291.3	52.5	6.5	27	6	604.603	291.269	13	0.0317433	587.014	1.53438
20:1/20:3	20:1	20:3	602.5/289.3	52.5	6.5	27	6	602.587	289.253	13	0.0317433	584.998	1.53438
20:1/22:0	20:1	22:0	636.5/341.3	55	6	29	6	636.665	341.342	9	0.065455	619.099	1.56618
20:1/22:1	20:1	22:1	634.5/321.3	52.5	6.5	27	6	634.65	321.316	13	0.0317433	617.083	1.56618
20:1/22:2	20:1	22:2	632.5/319.3	52.5	6.5	27	6	632.634	319.3	13	0.0317433	615.068	1.56618
20:1/22:3	20:1	22:3	630.5/317.3	52.5	6.5	27	6	630.618	317.284	13	0.0317433	613.052	1.56618
20:1/24:0	20:1	24:0	664.5/369.4	55	6	29	6	664.697	369.373	9	0.065455	647.152	1.59847
20:1/24:1	20:1	24:1	662.5/349.3	52.5	6.5	27	6	662.681	349.347	13	0.0317433	645.137	1.59847
20:1/24:2	20:1	24:2	660.5/347.3	52.5	6.5	27	6	660.665	347.331	13	0.0317433	643.121	1.59847
20:1/24:3	20:1	24:3	658.5/345.3	52.5	6.5	27	6	658.65	345.316	13	0.0317433	641.105	1.59847
20:1/26:0	20:1	26:0	692.5/397.4	55	6	29	6	692.728	397.405	9	0.065455	675.206	1.63123
20:1/26:1	20:1	26:1	690.5/377.4	52.5	6.5	27	6	690.712	377.378	13	0.0317433	673.19	1.63123
20:1/28:0	20:1	28:0	721.0/425.4	55	6	29	6	720.759	425.436	9	0.065455	703.259	1.66449
20:1/28:1	20:1	28:1	718.5/405.4	52.5	6.5	27	6	718.744	405.41	13	0.0317433	701.243	1.66449
20:1/30:0	20:1	30:0	749.0/453.5	55	6	29	6	748.791	453.467	9	0.065455	731.312	1.69822
20:1/30:1	20:1	30:1	747.0/433.4	52.5	6.5	27	6	746.775	433.441	13	0.0317433	729.296	1.69822
20:1/32:0	20:1	32:0	777.0/481.5	55	6	29	6	776.822	481.498	9	0.065455	759.365	1.73245
20:1/32:1	20:1	32:1	775.0/461.5	52.5	6.5	27	6	774.806	461.472	13	0.0317433	757.349	1.73245
20:2/16:0	20:2	16:0	550.5/257.2	48.5	5.5	28	6	550.556	257.248	3	0.0209	532.924	1.47223
20:2/16:1	20:2	16:1	548.5/237.2	43	5.5	25	4	548.54	237.222	7	0.0182333	530.908	1.47223
20:2/16:2	20:2	16:2	546.5/235.2	43	5.5	25	4	546.524	235.206	7	0.0182333	528.892	1.47223
20:2/16:3	20:2	16:3	544.5/233.2	43	5.5	25	4	544.509	233.19	7	0.0182333	526.876	1.47223
20:2/18:0	20:2	18:0	578.5/285.3	51	6	29.5	6	578.587	285.279	10	0.01494	560.977	1.50306
20:2/18:1	20:2	18:1	576.5/265.3	52.5	6.5	27	6	576.571	265.253	14	0.011935	558.961	1.50306
20:2/18:2	20:2	18:2	574.5/263.2	52.5	6.5	27	6	574.556	263.238	14	0.011935	556.945	1.50306
20:2/18:3	20:2	18:3	572.5/261.2	52.5	6.5	27	6	572.54	261.222	14	0.011935	554.929	1.50306
20:2/20:0	20:2	20:0	606.5/313.3	51	6	29.5	6	606.618	313.311	10	0.01494	589.03	1.53438
20:2/20:1	20:2	20:1	604.5/293.3	52.5	6.5	27	6	604.603	293.284	14	0.011935	587.014	1.53438
20:2/20:2	20:2	20:2	602.5/291.3	52.5	6.5	27	6	602.587	291.269	14	0.011935	584.998	1.53438
20:2/20:3	20:2	20:3	600.5/289.3	52.5	6.5	27	6	600.571	289.253	14	0.011935	582.983	1.53438
20:2/22:0	20:2	22:0	634.5/341.3	51	6	29.5	6	634.65	341.342	10	0.01494	617.083	1.56618
20:2/22:1	20:2	22:1	632.5/321.3	52.5	6.5	27	6	632.634	321.316	14	0.011935	615.068	1.56618
20:2/22:2	20:2	22:2	630.5/319.3	52.5	6.5	27	6	630.618	319.3	14	0.011935	613.052	1.56618
20:2/22:3	20:2	22:3	628.5/317.3	52.5	6.5	27	6	628.603	317.284	14	0.011935	611.036	1.56618
20:2/24:0	20:2	24:0	662.5/369.4	51	6	29.5	6	662.681	369.373	10	0.01494	645.137	1.59847
20:2/24:1	20:2	24:1	660.5/349.3	52.5	6.5	27	6	660.665	349.347	14	0.011935	643.121	1.59847
20:2/24:2	20:2	24:2	658.5/347.3	52.5	6.5	27	6	658.65	347.331	14	0.011935	641.105	1.59847
20:2/24:3	20:2	24:3	656.5/345.3	52.5	6.5	27	6	656.634	345.316	14	0.011935	639.089	1.59847
20:2/26:0	20:2	26:0	690.5/397.4	51	6	29.5	6	690.712	397.405	10	0.01494	673.19	1.63123
20:2/26:1	20:2	26:1	688.5/377.4	52.5	6.5	27	6	688.697	377.378	14	0.011935	671.174	1.63123
20:2/28:0	20:2	28:0	718.5/425.4	51	6	29.5	6	718.744	425.436	10	0.01494	701.243	1.66449
20:2/28:1	20:2	28:1	716.5/405.4	52.5	6.5	27	6	716.728	405.41	14	0.011935	699.227	1.66449
20:2/30:0	20:2	30:0	747.0/453.5	51	6	29.5	6	746.775	453.467	10	0.01494	729.296	1.69822
20:2/30:1	20:2	30:1	745.0/433.4	52.5	6.5	27	6	744.759	433.441	14	0.011935	727.28	1.69822
20:2/32:0	20:2	32:0	775.0/481.5	51	6	29.5	6	774.806	481.498	10	0.01494	757.349	1.73245
20:2/32:1	20:2	32:1	773.0/461.5	52.5	6.5	27	6	772.791	461.472	14	0.011935	755.333	1.73245
20:3/16:0	20:3	16:0	548.5/257.2	48.5	5.5	28	6	548.54	257.248	3	0.0209	530.908	1.47223
20:3/16:1	20:3	16:1	546.5/237.2	43	5.5	25	4	546.524	237.222	7	0.0182333	528.892	1.47223
20:3/16:2	20:3	16:2	544.5/235.2	43	5.5	25	4	544.509	235.206	7	0.0182333	526.876	1.47223
20:3/16:3	20:3	16:3	542.5/233.2	43	5.5	25	4	542.493	233.19	7	0.0182333	524.86	1.47223
20:3/18:0	20:3	18:0	576.5/285.3	51	6	29.5	6	576.571	285.279	10	0.01494	558.961	1.50306
20:3/18:1	20:3	18:1	574.5/265.3	52.5	6.5	27	6	574.556	265.253	14	0.011935	556.945	1.50306
20:3/18:2	20:3	18:2	572.5/263.2	52.5	6.5	27	6	572.54	263.238	14	0.011935	554.929	1.50306
20:3/18:3	20:3	18:3	570.5/261.2	52.5	6.5	27	6	570.524	261.222	14	0.011935	552.914	1.50306
20:3/20:0	20:3	20:0	604.5/313.3	51	6	29.5	6	604.603	313.311	10	0.01494	587.014	1.53438
20:3/20:1	20:3	20:1	602.5/293.3	52.5	6.5	27	6	602.587	293.284	14	0.011935	584.998	1.53438
20:3/20:2	20:3	20:2	600.5/291.3	52.5	6.5	27	6	600.571	291.269	14	0.011935	582.983	1.53438
20:3/20:3	20:3	20:3	598.5/289.3	52.5	6.5	27	6	598.556	289.253	14	0.011935	580.967	1.53438
20:3/22:0	20:3	22:0	632.5/341.3	51	6	29.5	6	632.634	341.342	10	0.01494	615.068	1.56618
20:3/22:1	20:3	22:1	630.5/321.3	52.5	6.5	27	6	630.618	321.316	14	0.011935	613.052	1.56618
20:3/22:2	20:3	22:2	628.5/319.3	52.5	6.5	27	6	628.603	319.3	14	0.011935	611.036	1.56618
20:3/22:3	20:3	22:3	626.5/317.3	52.5	6.5	27	6	626.587	317.284	14	0.011935	609.02	1.56618
20:3/24:0	20:3	24:0	660.5/369.4	51	6	29.5	6	660.665	369.373	10	0.01494	643.121	1.59847
20:3/24:1	20:3	24:1	658.5/349.3	52.5	6.5	27	6	658.65	349.347	14	0.011935	641.105	1.59847
20:3/24:2	20:3	24:2	656.5/347.3	52.5	6.5	27	6	656.634	347.331	14	0.011935	639.089	1.59847
20:3/24:3	20:3	24:3	654.5/345.3	52.5	6.5	27	6	654.618	345.316	14	0.011935	637.073	1.59847
20:3/26:0	20:3	26:0	688.5/397.4	51	6	29.5	6	688.697	397.405	10	0.01494	671.174	1.63123
20:3/26:1	20:3	26:1	686.5/377.4	52.5	6.5	27	6	686.681	377.378	14	0.011935	669.158	1.63123
20:3/28:0	20:3	28:0	716.5/425.4	51	6	29.5	6	716.728	425.436	10	0.01494	699.227	1.66449
20:3/28:1	20:3	28:1	714.5/405.4	52.5	6.5	27	6	714.712	405.41	14	0.011935	697.211	1.66449
20:3/30:0	20:3	30:0	745.0/453.5	51	6	29.5	6	744.759	453.467	10	0.01494	727.28	1.69822
20:3/30:1	20:3	30:1	742.5/433.4	52.5	6.5	27	6	742.744	433.441	14	0.011935	725.264	1.69822
20:3/32:0	20:3	32:0	773.0/481.5	51	6	29.5	6	772.791	481.498	10	0.01494	755.333	1.73245
20:3/32:1	20:3	32:1	771.0/461.5	52.5	6.5	27	6	770.775	461.472	14	0.011935	753.317	1.73245
22:0/16:0	22:0	16:0	582.5/257.2	55	6	29	6	582.618	257.248	8	0.148198	565.009	1.50306
22:0/16:1	22:0	16:1	580.5/255.2	53	5	26	5	580.603	255.232	11	0.0568067	562.993	1.50306
22:0/16:2	22:0	16:2	578.5/235.2	50	5.5	25	4	578.587	235.206	12	0.06063	560.977	1.50306
22:0/16:3	22:0	16:3	576.5/233.2	50	5.5	25	4	576.571	233.19	12	0.06063	558.961	1.50306
22:0/18:0	22:0	18:0	610.5/285.3	55	6	29	6	610.65	285.279	8	0.148198	593.062	1.53438
22:0/18:1	22:0	18:1	608.5/283.3	53	5	26	5	608.634	283.264	11	0.0568067	591.046	1.53438
22:0/18:2	22:0	18:2	606.5/263.2	50	5.5	25	4	606.618	263.238	12	0.06063	589.03	1.53438
22:0/18:3	22:0	18:3	604.5/261.2	50	5.5	25	4	604.603	261.222	12	0.06063	587.014	1.53438
22:0/20:0	22:0	20:0	638.5/313.3	55	6	29	6	638.681	313.311	8	0.148198	621.115	1.56618
22:0/20:1	22:0	20:1	636.5/311.3	53	5	26	5	636.665	311.28	11	0.0568067	619.099	1.56618
22:0/20:2	22:0	20:2	634.5/291.3	50	5.5	25	4	634.65	291.269	12	0.06063	617.083	1.56618
22:0/20:3	22:0	20:3	632.5/289.3	50	5.5	25	4	632.634	289.253	12	0.06063	615.068	1.56618
22:0/22:0	22:0	22:0	666.5/341.3	55	6	29	6	666.712	341.342	8	0.148198	649.168	1.59847
22:0/22:1	22:0	22:1	664.5/339.3	53	5	26	5	664.697	339.326	11	0.0568067	647.152	1.59847
22:0/22:2	22:0	22:2	662.5/319.3	50	5.5	25	4	662.681	319.3	12	0.06063	645.137	1.59847
22:0/22:3	22:0	22:3	660.5/317.3	50	5.5	25	4	660.665	317.284	12	0.06063	643.121	1.59847
22:0/24:0	22:0	24:0	694.5/369.4	55	6	29	6	694.744	369.373	8	0.148198	677.221	1.63123
22:0/24:1	22:0	24:1	692.5/367.4	53	5	26	5	692.728	367.358	11	0.0568067	675.206	1.63123
22:0/24:2	22:0	24:2	690.5/347.3	50	5.5	25	4	690.712	347.331	12	0.06063	673.19	1.63123
22:0/24:3	22:0	24:3	688.5/345.3	50	5.5	25	4	688.697	345.316	12	0.06063	671.174	1.63123
22:0/26:0	22:0	26:0	723.0/397.4	55	6	29	6	722.775	397.405	8	0.148198	705.275	1.66449
22:0/26:1	22:0	26:1	721.0/395.4	53	5	26	5	720.759	395.389	11	0.0568067	703.259	1.66449
22:0/28:0	22:0	28:0	751.0/425.4	55	6	29	6	750.806	425.436	8	0.148198	733.328	1.69822
22:0/28:1	22:0	28:1	749.0/423.4	53	5	26	5	748.791	423.42	11	0.0568067	731.312	1.69822
22:0/30:0	22:0	30:0	779.0/453.5	55	6	29	6	778.837	453.467	8	0.148198	761.381	1.73245
22:0/30:1	22:0	30:1	777.0/451.5	53	5	26	5	776.822	451.452	11	0.0568067	759.365	1.73245
22:0/32:0	22:0	32:0	807.0/481.5	55	6	29	6	806.869	481.498	8	0.148198	789.434	1.76715
22:0/32:1	22:0	32:1	805.0/479.5	53	5	26	5	804.853	479.483	11	0.0568067	787.418	1.76715
22:1/16:0	22:1	16:0	580.5/257.2	55	6	29	6	580.603	257.248	9	0.065455	562.993	1.50306
22:1/16:1	22:1	16:1	578.5/237.2	52.5	6.5	27	6	578.587	237.222	13	0.0317433	560.977	1.50306
22:1/16:2	22:1	16:2	576.5/235.2	52.5	6.5	27	6	576.571	235.206	13	0.0317433	558.961	1.50306
22:1/16:3	22:1	16:3	574.5/233.2	52.5	6.5	27	6	574.556	233.19	13	0.0317433	556.945	1.50306
22:1/18:0	22:1	18:0	608.5/285.3	55	6	29	6	608.634	285.279	9	0.065455	591.046	1.53438
22:1/18:1	22:1	18:1	606.5/265.3	52.5	6.5	27	6	606.618	265.253	13	0.0317433	589.03	1.53438
22:1/18:2	22:1	18:2	604.5/263.2	52.5	6.5	27	6	604.603	263.238	13	0.0317433	587.014	1.53438
22:1/18:3	22:1	18:3	602.5/261.2	52.5	6.5	27	6	602.587	261.222	13	0.0317433	584.998	1.53438
22:1/20:0	22:1	20:0	636.5/313.3	55	6	29	6	636.665	313.311	9	0.065455	619.099	1.56618
22:1/20:1	22:1	20:1	634.5/293.3	52.5	6.5	27	6	634.65	293.284	13	0.0317433	617.083	1.56618
22:1/20:2	22:1	20:2	632.5/291.3	52.5	6.5	27	6	632.634	291.269	13	0.0317433	615.068	1.56618
22:1/20:3	22:1	20:3	630.5/289.3	52.5	6.5	27	6	630.618	289.253	13	0.0317433	613.052	1.56618
22:1/22:0	22:1	22:0	664.5/341.3	55	6	29	6	664.697	341.342	9	0.065455	647.152	1.59847
22:1/22:1	22:1	22:1	662.5/321.3	52.5	6.5	27	6	662.681	321.316	13	0.0317433	645.137	1.59847
22:1/22:2	22:1	22:2	660.5/319.3	52.5	6.5	27	6	660.665	319.3	13	0.0317433	643.121	1.59847
22:1/22:3	22:1	22:3	658.5/317.3	52.5	6.5	27	6	658.65	317.284	13	0.0317433	641.105	1.59847
22:1/24:0	22:1	24:0	692.5/369.4	55	6	29	6	692.728	369.373	9	0.065455	675.206	1.63123
22:1/24:1	22:1	24:1	690.5/349.3	52.5	6.5	27	6	690.712	349.347	13	0.0317433	673.19	1.63123
22:1/24:2	22:1	24:2	688.5/347.3	52.5	6.5	27	6	688.697	347.331	13	0.0317433	671.174	1.63123
22:1/24:3	22:1	24:3	686.5/345.3	52.5	6.5	27	6	686.681	345.316	13	0.0317433	669.158	1.63123
22:1/26:0	22:1	26:0	721.0/397.4	55	6	29	6	720.759	397.405	9	0.065455	703.259	1.66449
22:1/26:1	22:1	26:1	718.5/377.4	52.5	6.5	27	6	718.744	377.378	13	0.0317433	701.243	1.66449
22:1/28:0	22:1	28:0	749.0/425.4	55	6	29	6	748.791	425.436	9	0.065455	731.312	1.69822
22:1/28:1	22:1	28:1	747.0/405.4	52.5	6.5	27	6	746.775	405.41	13	0.0317433	729.296	1.69822
22:1/30:0	22:1	30:0	777.0/453.5	55	6	29	6	776.822	453.467	9	0.065455	759.365	1.73245
22:1/30:1	22:1	30:1	775.0/433.4	52.5	6.5	27	6	774.806	433.441	13	0.0317433	757.349	1.73245
22:1/32:0	22:1	32:0	805.0/481.5	55	6	29	6	804.853	481.498	9	0.065455	787.418	1.76715
22:1/32:1	22:1	32:1	803.0/461.5	52.5	6.5	27	6	802.837	461.472	13	0.0317433	785.402	1.76715
22:2/16:0	22:2	16:0	578.5/257.2	51	6	29.5	6	578.587	257.248	10	0.01494	560.977	1.50306
22:2/16:1	22:2	16:1	576.5/237.2	52.5	6.5	27	6	576.571	237.222	14	0.011935	558.961	1.50306
22:2/16:2	22:2	16:2	574.5/235.2	52.5	6.5	27	6	574.556	235.206	14	0.011935	556.945	1.50306
22:2/16:3	22:2	16:3	572.5/233.2	52.5	6.5	27	6	572.54	233.19	14	0.011935	554.929	1.50306
22:2/18:0	22:2	18:0	606.5/285.3	51	6	29.5	6	606.618	285.279	10	0.01494	589.03	1.53438
22:2/18:1	22:2	18:1	604.5/265.3	52.5	6.5	27	6	604.603	265.253	14	0.011935	587.014	1.53438
22:2/18:2	22:2	18:2	602.5/263.2	52.5	6.5	27	6	602.587	263.238	14	0.011935	584.998	1.53438
22:2/18:3	22:2	18:3	600.5/261.2	52.5	6.5	27	6	600.571	261.222	14	0.011935	582.983	1.53438
22:2/20:0	22:2	20:0	634.5/313.3	51	6	29.5	6	634.65	313.311	10	0.01494	617.083	1.56618
22:2/20:1	22:2	20:1	632.5/293.3	52.5	6.5	27	6	632.634	293.284	14	0.011935	615.068	1.56618
22:2/20:2	22:2	20:2	630.5/291.3	52.5	6.5	27	6	630.618	291.269	14	0.011935	613.052	1.56618
22:2/20:3	22:2	20:3	628.5/289.3	52.5	6.5	27	6	628.603	289.253	14	0.011935	611.036	1.56618
22:2/22:0	22:2	22:0	662.5/341.3	51	6	29.5	6	662.681	341.342	10	0.01494	645.137	1.59847
22:2/22:1	22:2	22:1	660.5/321.3	52.5	6.5	27	6	660.665	321.316	14	0.011935	643.121	1.59847
22:2/22:2	22:2	22:2	658.5/319.3	52.5	6.5	27	6	658.65	319.3	14	0.011935	641.105	1.59847
22:2/22:3	22:2	22:3	656.5/317.3	52.5	6.5	27	6	656.634	317.284	14	0.011935	639.089	1.59847
22:2/24:0	22:2	24:0	690.5/369.4	51	6	29.5	6	690.712	369.373	10	0.01494	673.19	1.63123
22:2/24:1	22:2	24:1	688.5/349.3	52.5	6.5	27	6	688.697	349.347	14	0.011935	671.174	1.63123
22:2/24:2	22:2	24:2	686.5/347.3	52.5	6.5	27	6	686.681	347.331	14	0.011935	669.158	1.63123
22:2/24:3	22:2	24:3	684.5/345.3	52.5	6.5	27	6	684.665	345.316	14	0.011935	667.142	1.63123
22:2/26:0	22:2	26:0	718.5/397.4	51	6	29.5	6	718.744	397.405	10	0.01494	701.243	1.66449
22:2/26:1	22:2	26:1	716.5/377.4	52.5	6.5	27	6	716.728	377.378	14	0.011935	699.227	1.66449
22:2/28:0	22:2	28:0	747.0/425.4	51	6	29.5	6	746.775	425.436	10	0.01494	729.296	1.69822
22:2/28:1	22:2	28:1	745.0/405.4	52.5	6.5	27	6	744.759	405.41	14	0.011935	727.28	1.69822
22:2/30:0	22:2	30:0	775.0/453.5	51	6	29.5	6	774.806	453.467	10	0.01494	757.349	1.73245
22:2/30:1	22:2	30:1	773.0/433.4	52.5	6.5	27	6	772.791	433.441	14	0.011935	755.333	1.73245
22:2/32:0	22:2	32:0	803.0/481.5	51	6	29.5	6	802.837	481.498	10	0.01494	785.402	1.76715
22:2/32:1	22:2	32:1	801.0/461.5	52.5	6.5	27	6	800.822	461.472	14	0.011935	783.386	1.76715
22:3/16:0	22:3	16:0	576.5/257.2	51	6	29.5	6	576.571	257.248	10	0.01494	558.961	1.50306
22:3/16:1	22:3	16:1	574.5/237.2	52.5	6.5	27	6	574.556	237.222	14	0.011935	556.945	1.50306
22:3/16:2	22:3	16:2	572.5/235.2	52.5	6.5	27	6	572.54	235.206	14	0.011935	554.929	1.50306
22:3/16:3	22:3	16:3	570.5/233.2	52.5	6.5	27	6	570.524	233.19	14	0.011935	552.914	1.50306
22:3/18:0	22:3	18:0	604.5/285.3	51	6	29.5	6	604.603	285.279	10	0.01494	587.014	1.53438
22:3/18:1	22:3	18:1	602.5/265.3	52.5	6.5	27	6	602.587	265.253	14	0.011935	584.998	1.53438
22:3/18:2	22:3	18:2	600.5/263.2	52.5	6.5	27	6	600.571	263.238	14	0.011935	582.983	1.53438
22:3/18:3	22:3	18:3	598.5/261.2	52.5	6.5	27	6	598.556	261.222	14	0.011935	580.967	1.53438
22:3/20:0	22:3	20:0	632.5/313.3	51	6	29.5	6	632.634	313.311	10	0.01494	615.068	1.56618
22:3/20:1	22:3	20:1	630.5/293.3	52.5	6.5	27	6	630.618	293.284	14	0.011935	613.052	1.56618
22:3/20:2	22:3	20:2	628.5/291.3	52.5	6.5	27	6	628.603	291.269	14	0.011935	611.036	1.56618
22:3/20:3	22:3	20:3	626.5/289.3	52.5	6.5	27	6	626.587	289.253	14	0.011935	609.02	1.56618
22:3/22:0	22:3	22:0	660.5/341.3	51	6	29.5	6	660.665	341.342	10	0.01494	643.121	1.59847
22:3/22:1	22:3	22:1	658.5/321.3	52.5	6.5	27	6	658.65	321.316	14	0.011935	641.105	1.59847
22:3/22:2	22:3	22:2	656.5/319.3	52.5	6.5	27	6	656.634	319.3	14	0.011935	639.089	1.59847
22:3/22:3	22:3	22:3	654.5/317.3	52.5	6.5	27	6	654.618	317.284	14	0.011935	637.073	1.59847
22:3/24:0	22:3	24:0	688.5/369.4	51	6	29.5	6	688.697	369.373	10	0.01494	671.174	1.63123
22:3/24:1	22:3	24:1	686.5/349.3	52.5	6.5	27	6	686.681	349.347	14	0.011935	669.158	1.63123
22:3/24:2	22:3	24:2	684.5/347.3	52.5	6.5	27	6	684.665	347.331	14	0.011935	667.142	1.63123
22:3/24:3	22:3	24:3	682.5/345.3	52.5	6.5	27	6	682.65	345.316	14	0.011935	665.126	1.63123
22:3/26:0	22:3	26:0	716.5/397.4	51	6	29.5	6	716.728	397.405	10	0.01494	699.227	1.66449
22:3/26:1	22:3	26:1	714.5/377.4	52.5	6.5	27	6	714.712	377.378	14	0.011935	697.211	1.66449
22:3/28:0	22:3	28:0	745.0/425.4	51	6	29.5	6	744.759	425.436	10	0.01494	727.28	1.69822
22:3/28:1	22:3	28:1	742.5/405.4	52.5	6.5	27	6	742.744	405.41	14	0.011935	725.264	1.69822
22:3/30:0	22:3	30:0	773.0/453.5	51	6	29.5	6	772.791	453.467	10	0.01494	755.333	1.73245
22:3/30:1	22:3	30:1	771.0/433.4	52.5	6.5	27	6	770.775	433.441	14	0.011935	753.317	1.73245
22:3/32:0	22:3	32:0	801.0/481.5	51	6	29.5	6	800.822	481.498	10	0.01494	783.386	1.76715
22:3/32:1	22:3	32:1	799.0/461.5	52.5	6.5	27	6	798.806	461.472	14	0.011935	781.371	1.76715
24:0/16:0	24:0	16:0	610.5/257.2	55	6	29	6	610.65	257.248	8	0.148198	593.062	1.53438
24:0/16:1	24:0	16:1	608.5/255.2	53	5	26	5	608.634	255.232	11	0.0568067	591.046	1.53438
24:0/16:2	24:0	16:2	606.5/235.2	50	5.5	25	4	606.618	235.206	12	0.06063	589.03	1.53438
24:0/16:3	24:0	16:3	604.5/233.2	50	5.5	25	4	604.603	233.19	12	0.06063	587.014	1.53438
24:0/18:0	24:0	18:0	638.5/285.3	55	6	29	6	638.681	285.279	8	0.148198	621.115	1.56618
24:0/18:1	24:0	18:1	636.5/283.3	53	5	26	5	636.665	283.264	11	0.0568067	619.099	1.56618
24:0/18:2	24:0	18:2	634.5/263.2	50	5.5	25	4	634.65	263.238	12	0.06063	617.083	1.56618
24:0/18:3	24:0	18:3	632.5/261.2	50	5.5	25	4	632.634	261.222	12	0.06063	615.068	1.56618
24:0/20:0	24:0	20:0	666.5/313.3	55	6	29	6	666.712	313.311	8	0.148198	649.168	1.59847
24:0/20:1	24:0	20:1	664.5/311.3	53	5	26	5	664.697	311.28	11	0.0568067	647.152	1.59847
24:0/20:2	24:0	20:2	662.5/291.3	50	5.5	25	4	662.681	291.269	12	0.06063	645.137	1.59847
24:0/20:3	24:0	20:3	660.5/289.3	50	5.5	25	4	660.665	289.253	12	0.06063	643.121	1.59847
24:0/22:0	24:0	22:0	694.5/341.3	55	6	29	6	694.744	341.342	8	0.148198	677.221	1.63123
24:0/22:1	24:0	22:1	692.5/339.3	53	5	26	5	692.728	339.326	11	0.0568067	675.206	1.63123
24:0/22:2	24:0	22:2	690.5/319.3	50	5.5	25	4	690.712	319.3	12	0.06063	673.19	1.63123
24:0/22:3	24:0	22:3	688.5/317.3	50	5.5	25	4	688.697	317.284	12	0.06063	671.174	1.63123
24:0/24:0	24:0	24:0	723.0/369.4	55	6	29	6	722.775	369.373	8	0.148198	705.275	1.66449
24:0/24:1	24:0	24:1	721.0/367.4	53	5	26	5	720.759	367.358	11	0.0568067	703.259	1.66449
24:0/24:2	24:0	24:2	718.5/347.3	50	5.5	25	4	718.744	347.331	12	0.06063	701.243	1.66449
24:0/24:3	24:0	24:3	716.5/345.3	50	5.5	25	4	716.728	345.316	12	0.06063	699.227	1.66449
24:0/26:0	24:0	26:0	751.0/397.4	55	6	29	6	750.806	397.405	8	0.148198	733.328	1.69822
24:0/26:1	24:0	26:1	749.0/395.4	53	5	26	5	748.791	395.389	11	0.0568067	731.312	1.69822
24:0/28:0	24:0	28:0	779.0/425.4	55	6	29	6	778.837	425.436	8	0.148198	761.381	1.73245
24:0/28:1	24:0	28:1	777.0/423.4	53	5	26	5	776.822	423.42	11	0.0568067	759.365	1.73245
24:0/30:0	24:0	30:0	807.0/453.5	55	6	29	6	806.869	453.467	8	0.148198	789.434	1.76715
24:0/30:1	24:0	30:1	805.0/451.5	53	5	26	5	804.853	451.452	11	0.0568067	787.418	1.76715
24:0/32:0	24:0	32:0	835.0/481.5	55	6	29	6	834.9	481.498	8	0.148198	817.487	1.80234
24:0/32:1	24:0	32:1	833.0/479.5	53	5	26	5	832.884	479.483	11	0.0568067	815.471	1.80234
24:1/16:0	24:1	16:0	608.5/257.2	55	6	29	6	608.634	257.248	9	0.065455	591.046	1.53438
24:1/16:1	24:1	16:1	606.5/237.2	52.5	6.5	27	6	606.618	237.222	13	0.0317433	589.03	1.53438
24:1/16:2	24:1	16:2	604.5/235.2	52.5	6.5	27	6	604.603	235.206	13	0.0317433	587.014	1.53438
24:1/16:3	24:1	16:3	602.5/233.2	52.5	6.5	27	6	602.587	233.19	13	0.0317433	584.998	1.53438
24:1/18:0	24:1	18:0	636.5/285.3	55	6	29	6	636.665	285.279	9	0.065455	619.099	1.56618
24:1/18:1	24:1	18:1	634.5/265.3	52.5	6.5	27	6	634.65	265.253	13	0.0317433	617.083	1.56618
24:1/18:2	24:1	18:2	632.5/263.2	52.5	6.5	27	6	632.634	263.238	13	0.0317433	615.068	1.56618
24:1/18:3	24:1	18:3	630.5/261.2	52.5	6.5	27	6	630.618	261.222	13	0.0317433	613.052	1.56618
24:1/20:0	24:1	20:0	664.5/313.3	55	6	29	6	664.697	313.311	9	0.065455	647.152	1.59847
24:1/20:1	24:1	20:1	662.5/293.3	52.5	6.5	27	6	662.681	293.284	13	0.0317433	645.137	1.59847
24:1/20:2	24:1	20:2	660.5/291.3	52.5	6.5	27	6	660.665	291.269	13	0.0317433	643.121	1.59847
24:1/20:3	24:1	20:3	658.5/289.3	52.5	6.5	27	6	658.65	289.253	13	0.0317433	641.105	1.59847
24:1/22:0	24:1	22:0	692.5/341.3	55	6	29	6	692.728	341.342	9	0.065455	675.206	1.63123
24:1/22:1	24:1	22:1	690.5/321.3	52.5	6.5	27	6	690.712	321.316	13	0.0317433	673.19	1.63123
24:1/22:2	24:1	22:2	688.5/319.3	52.5	6.5	27	6	688.697	319.3	13	0.0317433	671.174	1.63123
24:1/22:3	24:1	22:3	686.5/317.3	52.5	6.5	27	6	686.681	317.284	13	0.0317433	669.158	1.63123
24:1/24:0	24:1	24:0	721.0/369.4	55	6	29	6	720.759	369.373	9	0.065455	703.259	1.66449
24:1/24:1	24:1	24:1	718.5/349.3	52.5	6.5	27	6	718.744	349.347	13	0.0317433	701.243	1.66449
24:1/24:2	24:1	24:2	716.5/347.3	52.5	6.5	27	6	716.728	347.331	13	0.0317433	699.227	1.66449
24:1/24:3	24:1	24:3	714.5/345.3	52.5	6.5	27	6	714.712	345.316	13	0.0317433	697.211	1.66449
24:1/26:0	24:1	26:0	749.0/397.4	55	6	29	6	748.791	397.405	9	0.065455	731.312	1.69822
24:1/26:1	24:1	26:1	747.0/377.4	52.5	6.5	27	6	746.775	377.378	13	0.0317433	729.296	1.69822
24:1/28:0	24:1	28:0	777.0/425.4	55	6	29	6	776.822	425.436	9	0.065455	759.365	1.73245
24:1/28:1	24:1	28:1	775.0/405.4	52.5	6.5	27	6	774.806	405.41	13	0.0317433	757.349	1.73245
24:1/30:0	24:1	30:0	805.0/453.5	55	6	29	6	804.853	453.467	9	0.065455	787.418	1.76715
24:1/30:1	24:1	30:1	803.0/433.4	52.5	6.5	27	6	802.837	433.441	13	0.0317433	785.402	1.76715
24:1/32:0	24:1	32:0	833.0/481.5	55	6	29	6	832.884	481.498	9	0.065455	815.471	1.80234
24:1/32:1	24:1	32:1	831.0/461.5	52.5	6.5	27	6	830.869	461.472	13	0.0317433	813.456	1.80234
24:2/16:0	24:2	16:0	606.5/257.2	51	6	29.5	6	606.618	257.248	10	0.01494	589.03	1.53438
24:2/16:1	24:2	16:1	604.5/237.2	52.5	6.5	27	6	604.603	237.222	14	0.011935	587.014	1.53438
24:2/16:2	24:2	16:2	602.5/235.2	52.5	6.5	27	6	602.587	235.206	14	0.011935	584.998	1.53438
24:2/16:3	24:2	16:3	600.5/233.2	52.5	6.5	27	6	600.571	233.19	14	0.011935	582.983	1.53438
24:2/18:0	24:2	18:0	634.5/285.3	51	6	29.5	6	634.65	285.279	10	0.01494	617.083	1.56618
24:2/18:1	24:2	18:1	632.5/265.3	52.5	6.5	27	6	632.634	265.253	14	0.011935	615.068	1.56618
24:2/18:2	24:2	18:2	630.5/263.2	52.5	6.5	27	6	630.618	263.238	14	0.011935	613.052	1.56618
24:2/18:3	24:2	18:3	628.5/261.2	52.5	6.5	27	6	628.603	261.222	14	0.011935	611.036	1.56618
24:2/20:0	24:2	20:0	662.5/313.3	51	6	29.5	6	662.681	313.311	10	0.01494	645.137	1.59847
24:2/20:1	24:2	20:1	660.5/293.3	52.5	6.5	27	6	660.665	293.284	14	0.011935	643.121	1.59847
24:2/20:2	24:2	20:2	658.5/291.3	52.5	6.5	27	6	658.65	291.269	14	0.011935	641.105	1.59847
24:2/20:3	24:2	20:3	656.5/289.3	52.5	6.5	27	6	656.634	289.253	14	0.011935	639.089	1.59847
24:2/22:0	24:2	22:0	690.5/341.3	51	6	29.5	6	690.712	341.342	10	0.01494	673.19	1.63123
24:2/22:1	24:2	22:1	688.5/321.3	52.5	6.5	27	6	688.697	321.316	14	0.011935	671.174	1.63123
24:2/22:2	24:2	22:2	686.5/319.3	52.5	6.5	27	6	686.681	319.3	14	0.011935	669.158	1.63123
24:2/22:3	24:2	22:3	684.5/317.3	52.5	6.5	27	6	684.665	317.284	14	0.011935	667.142	1.63123
24:2/24:0	24:2	24:0	718.5/369.4	51	6	29.5	6	718.744	369.373	10	0.01494	701.243	1.66449
24:2/24:1	24:2	24:1	716.5/349.3	52.5	6.5	27	6	716.728	349.347	14	0.011935	699.227	1.66449
24:2/24:2	24:2	24:2	714.5/347.3	52.5	6.5	27	6	714.712	347.331	14	0.011935	697.211	1.66449
24:2/24:3	24:2	24:3	712.5/345.3	52.5	6.5	27	6	712.697	345.316	14	0.011935	695.195	1.66449
24:2/26:0	24:2	26:0	747.0/397.4	51	6	29.5	6	746.775	397.405	10	0.01494	729.296	1.69822
24:2/26:1	24:2	26:1	745.0/377.4	52.5	6.5	27	6	744.759	377.378	14	0.011935	727.28	1.69822
24:2/28:0	24:2	28:0	775.0/425.4	51	6	29.5	6	774.806	425.436	10	0.01494	757.349	1.73245
24:2/28:1	24:2	28:1	773.0/405.4	52.5	6.5	27	6	772.791	405.41	14	0.011935	755.333	1.73245
24:2/30:0	24:2	30:0	803.0/453.5	51	6	29.5	6	802.837	453.467	10	0.01494	785.402	1.76715
24:2/30:1	24:2	30:1	801.0/433.4	52.5	6.5	27	6	800.822	433.441	14	0.011935	783.386	1.76715
24:2/32:0	24:2	32:0	831.0/481.5	51	6	29.5	6	830.869	481.498	10	0.01494	813.456	1.80234
24:2/32:1	24:2	32:1	829.0/461.5	52.5	6.5	27	6	828.853	461.472	14	0.011935	811.44	1.80234
24:3/16:0	24:3	16:0	604.5/257.2	51	6	29.5	6	604.603	257.248	10	0.01494	587.014	1.53438
24:3/16:1	24:3	16:1	602.5/237.2	52.5	6.5	27	6	602.587	237.222	14	0.011935	584.998	1.53438
24:3/16:2	24:3	16:2	600.5/235.2	52.5	6.5	27	6	600.571	235.206	14	0.011935	582.983	1.53438
24:3/16:3	24:3	16:3	598.5/233.2	52.5	6.5	27	6	598.556	233.19	14	0.011935	580.967	1.53438
24:3/18:0	24:3	18:0	632.5/285.3	51	6	29.5	6	632.634	285.279	10	0.01494	615.068	1.56618
24:3/18:1	24:3	18:1	630.5/265.3	52.5	6.5	27	6	630.618	265.253	14	0.011935	613.052	1.56618
24:3/18:2	24:3	18:2	628.5/263.2	52.5	6.5	27	6	628.603	263.238	14	0.011935	611.036	1.56618
24:3/18:3	24:3	18:3	626.5/261.2	52.5	6.5	27	6	626.587	261.222	14	0.011935	609.02	1.56618
24:3/20:0	24:3	20:0	660.5/313.3	51	6	29.5	6	660.665	313.311	10	0.01494	643.121	1.59847
24:3/20:1	24:3	20:1	658.5/293.3	52.5	6.5	27	6	658.65	293.284	14	0.011935	641.105	1.59847
24:3/20:2	24:3	20:2	656.5/291.3	52.5	6.5	27	6	656.634	291.269	14	0.011935	639.089	1.59847
24:3/20:3	24:3	20:3	654.5/289.3	52.5	6.5	27	6	654.618	289.253	14	0.011935	637.073	1.59847
24:3/22:0	24:3	22:0	688.5/341.3	51	6	29.5	6	688.697	341.342	10	0.01494	671.174	1.63123
24:3/22:1	24:3	22:1	686.5/321.3	52.5	6.5	27	6	686.681	321.316	14	0.011935	669.158	1.63123
24:3/22:2	24:3	22:2	684.5/319.3	52.5	6.5	27	6	684.665	319.3	14	0.011935	667.142	1.63123
24:3/22:3	24:3	22:3	682.5/317.3	52.5	6.5	27	6	682.65	317.284	14	0.011935	665.126	1.63123
24:3/24:0	24:3	24:0	716.5/369.4	51	6	29.5	6	716.728	369.373	10	0.01494	699.227	1.66449
24:3/24:1	24:3	24:1	714.5/349.3	52.5	6.5	27	6	714.712	349.347	14	0.011935	697.211	1.66449
24:3/24:2	24:3	24:2	712.5/347.3	52.5	6.5	27	6	712.697	347.331	14	0.011935	695.195	1.66449
24:3/24:3	24:3	24:3	710.5/345.3	52.5	6.5	27	6	710.681	345.316	14	0.011935	693.179	1.66449
24:3/26:0	24:3	26:0	745.0/397.4	51	6	29.5	6	744.759	397.405	10	0.01494	727.28	1.69822
24:3/26:1	24:3	26:1	742.5/377.4	52.5	6.5	27	6	742.744	377.378	14	0.011935	725.264	1.69822
24:3/28:0	24:3	28:0	773.0/425.4	51	6	29.5	6	772.791	425.436	10	0.01494	755.333	1.73245
24:3/28:1	24:3	28:1	771.0/405.4	52.5	6.5	27	6	770.775	405.41	14	0.011935	753.317	1.73245
24:3/30:0	24:3	30:0	801.0/453.5	51	6	29.5	6	800.822	453.467	10	0.01494	783.386	1.76715
24:3/30:1	24:3	30:1	799.0/433.4	52.5	6.5	27	6	798.806	433.441	14	0.011935	781.371	1.76715
24:3/32:0	24:3	32:0	829.0/481.5	51	6	29.5	6	828.853	481.498	10	0.01494	811.44	1.80234
24:3/32:1	24:3	32:1	827.0/461.5	52.5	6.5	27	6	826.837	461.472	14	0.011935	809.424	1.80234
26:0/16:0	26:0	16:0	638.5/257.2	55	6	29	6	638.681	257.248	8	0.148198	621.115	1.56618
26:0/16:1	26:0	16:1	636.5/255.2	53	5	26	5	636.665	255.232	11	0.0568067	619.099	1.56618
26:0/16:2	26:0	16:2	634.5/235.2	50	5.5	25	4	634.65	235.206	12	0.06063	617.083	1.56618
26:0/16:3	26:0	16:3	632.5/233.2	50	5.5	25	4	632.634	233.19	12	0.06063	615.068	1.56618
26:0/18:0	26:0	18:0	666.5/285.3	55	6	29	6	666.712	285.279	8	0.148198	649.168	1.59847
26:0/18:1	26:0	18:1	664.5/283.3	53	5	26	5	664.697	283.264	11	0.0568067	647.152	1.59847
26:0/18:2	26:0	18:2	662.5/263.2	50	5.5	25	4	662.681	263.238	12	0.06063	645.137	1.59847
26:0/18:3	26:0	18:3	660.5/261.2	50	5.5	25	4	660.665	261.222	12	0.06063	643.121	1.59847
26:0/20:0	26:0	20:0	694.5/313.3	55	6	29	6	694.744	313.311	8	0.148198	677.221	1.63123
26:0/20:1	26:0	20:1	692.5/311.2	53	5	26	5	692.728	311.2	11	0.0568067	675.206	1.63123
26:0/20:2	26:0	20:2	690.5/291.3	50	5.5	25	4	690.712	291.269	12	0.06063	673.19	1.63123
26:0/20:3	26:0	20:3	688.5/289.3	50	5.5	25	4	688.697	289.253	12	0.06063	671.174	1.63123
26:0/22:0	26:0	22:0	723.0/341.3	55	6	29	6	722.775	341.342	8	0.148198	705.275	1.66449
26:0/22:1	26:0	22:1	721.0/339.3	53	5	26	5	720.759	339.326	11	0.0568067	703.259	1.66449
26:0/22:2	26:0	22:2	718.5/319.3	50	5.5	25	4	718.744	319.3	12	0.06063	701.243	1.66449
26:0/22:3	26:0	22:3	716.5/317.3	50	5.5	25	4	716.728	317.284	12	0.06063	699.227	1.66449
26:0/24:0	26:0	24:0	751.0/369.4	55	6	29	6	750.806	369.373	8	0.148198	733.328	1.69822
26:0/24:1	26:0	24:1	749.0/367.4	53	5	26	5	748.791	367.358	11	0.0568067	731.312	1.69822
26:0/24:2	26:0	24:2	747.0/347.3	50	5.5	25	4	746.775	347.331	12	0.06063	729.296	1.69822
26:0/24:3	26:0	24:3	745.0/345.3	50	5.5	25	4	744.759	345.316	12	0.06063	727.28	1.69822
26:0/26:0	26:0	26:0	779.0/397.4	55	6	29	6	778.837	397.405	8	0.148198	761.381	1.73245
26:0/26:1	26:0	26:1	777.0/395.4	53	5	26	5	776.822	395.389	11	0.0568067	759.365	1.73245
26:0/28:0	26:0	28:0	807.0/425.4	55	6	29	6	806.869	425.436	8	0.148198	789.434	1.76715
26:0/28:1	26:0	28:1	805.0/423.4	53	5	26	5	804.853	423.42	11	0.0568067	787.418	1.76715
26:0/30:0	26:0	30:0	835.0/453.5	55	6	29	6	834.9	453.467	8	0.148198	817.487	1.80234
26:0/30:1	26:0	30:1	833.0/451.5	53	5	26	5	832.884	451.452	11	0.0568067	815.471	1.80234
26:0/32:0	26:0	32:0	863.0/481.5	55	6	29	6	862.931	481.498	8	0.148198	845.54	1.83801
26:0/32:1	26:0	32:1	861.0/479.5	53	5	26	5	860.916	479.483	11	0.0568067	843.525	1.83801
26:1/16:0	26:1	16:0	636.5/257.2	55	6	29	6	636.665	257.248	9	0.065455	619.099	1.56618
26:1/16:1	26:1	16:1	634.5/237.2	52.5	6.5	27	6	634.65	237.222	13	0.0317433	617.083	1.56618
26:1/16:2	26:1	16:2	632.5/235.2	52.5	6.5	27	6	632.634	235.206	13	0.0317433	615.068	1.56618
26:1/16:3	26:1	16:3	630.5/233.2	52.5	6.5	27	6	630.618	233.19	13	0.0317433	613.052	1.56618
26:1/18:0	26:1	18:0	664.5/285.3	55	6	29	6	664.697	285.279	9	0.065455	647.152	1.59847
26:1/18:1	26:1	18:1	662.5/265.3	52.5	6.5	27	6	662.681	265.253	13	0.0317433	645.137	1.59847
26:1/18:2	26:1	18:2	660.5/263.2	52.5	6.5	27	6	660.665	263.238	13	0.0317433	643.121	1.59847
26:1/18:3	26:1	18:3	658.5/261.2	52.5	6.5	27	6	658.65	261.222	13	0.0317433	641.105	1.59847
26:1/20:0	26:1	20:0	692.5/313.3	55	6	29	6	692.728	313.311	9	0.065455	675.206	1.63123
26:1/20:1	26:1	20:1	690.5/293.3	52.5	6.5	27	6	690.712	293.284	13	0.0317433	673.19	1.63123
26:1/20:2	26:1	20:2	688.5/291.3	52.5	6.5	27	6	688.697	291.269	13	0.0317433	671.174	1.63123
26:1/20:3	26:1	20:3	686.5/289.3	52.5	6.5	27	6	686.681	289.253	13	0.0317433	669.158	1.63123
26:1/22:0	26:1	22:0	721.0/341.3	55	6	29	6	720.759	341.342	9	0.065455	703.259	1.66449
26:1/22:1	26:1	22:1	718.5/321.3	52.5	6.5	27	6	718.744	321.316	13	0.0317433	701.243	1.66449
26:1/22:2	26:1	22:2	716.5/319.3	52.5	6.5	27	6	716.728	319.3	13	0.0317433	699.227	1.66449
26:1/22:3	26:1	22:3	714.5/317.3	52.5	6.5	27	6	714.712	317.284	13	0.0317433	697.211	1.66449
26:1/24:0	26:1	24:0	749.0/369.4	55	6	29	6	748.791	369.373	9	0.065455	731.312	1.69822
26:1/24:1	26:1	24:1	747.0/349.3	52.5	6.5	27	6	746.775	349.347	13	0.0317433	729.296	1.69822
26:1/24:2	26:1	24:2	745.0/347.3	52.5	6.5	27	6	744.759	347.331	13	0.0317433	727.28	1.69822
26:1/24:3	26:1	24:3	742.5/345.3	52.5	6.5	27	6	742.744	345.316	13	0.0317433	725.264	1.69822
26:1/26:0	26:1	26:0	777.0/397.4	55	6	29	6	776.822	397.405	9	0.065455	759.365	1.73245
26:1/26:1	26:1	26:1	775.0/377.4	52.5	6.5	27	6	774.806	377.378	13	0.0317433	757.349	1.73245
26:1/28:0	26:1	28:0	805.0/425.4	55	6	29	6	804.853	425.436	9	0.065455	787.418	1.76715
26:1/28:1	26:1	28:1	803.0/405.4	52.5	6.5	27	6	802.837	405.41	13	0.0317433	785.402	1.76715
26:1/30:0	26:1	30:0	833.0/453.5	55	6	29	6	832.884	453.467	9	0.065455	815.471	1.80234
26:1/30:1	26:1	30:1	831.0/433.4	52.5	6.5	27	6	830.869	433.441	13	0.0317433	813.456	1.80234
26:1/32:0	26:1	32:0	861.0/481.5	55	6	29	6	860.916	481.498	9	0.065455	843.525	1.83801
26:1/32:1	26:1	32:1	859.0/461.5	52.5	6.5	27	6	858.9	461.472	13	0.0317433	841.509	1.83801
28:0/16:0	28:0	16:0	666.5/257.2	55	6	29	6	666.712	257.248	8	0.148198	649.168	1.59847
28:0/16:1	28:0	16:1	664.5/255.2	53	5	26	5	664.697	255.232	11	0.0568067	647.152	1.59847
28:0/16:2	28:0	16:2	662.5/235.2	50	5.5	25	4	662.681	235.206	12	0.06063	645.137	1.59847
28:0/16:3	28:0	16:3	660.5/233.2	50	5.5	25	4	660.665	233.19	12	0.06063	643.121	1.59847
28:0/18:0	28:0	18:0	694.5/285.3	55	6	29	6	694.744	285.279	8	0.148198	677.221	1.63123
28:0/18:1	28:0	18:1	692.5/283.3	53	5	26	5	692.728	283.264	11	0.0568067	675.206	1.63123
28:0/18:2	28:0	18:2	690.5/263.2	50	5.5	25	4	690.712	263.238	12	0.06063	673.19	1.63123
28:0/18:3	28:0	18:3	688.5/261.2	50	5.5	25	4	688.697	261.222	12	0.06063	671.174	1.63123
28:0/20:0	28:0	20:0	723.0/313.3	55	6	29	6	722.775	313.311	8	0.148198	705.275	1.66449
28:0/20:1	28:0	20:1	721.0/311.2	53	5	26	5	720.759	311.2	11	0.0568067	703.259	1.66449
28:0/20:2	28:0	20:2	718.5/291.3	50	5.5	25	4	718.744	291.269	12	0.06063	701.243	1.66449
28:0/20:3	28:0	20:3	716.5/289.3	50	5.5	25	4	716.728	289.253	12	0.06063	699.227	1.66449
28:0/22:0	28:0	22:0	751.0/341.3	55	6	29	6	750.806	341.342	8	0.148198	733.328	1.69822
28:0/22:1	28:0	22:1	749.0/339.3	53	5	26	5	748.791	339.326	11	0.0568067	731.312	1.69822
28:0/22:2	28:0	22:2	747.0/319.3	50	5.5	25	4	746.775	319.3	12	0.06063	729.296	1.69822
28:0/22:3	28:0	22:3	745.0/317.3	50	5.5	25	4	744.759	317.284	12	0.06063	727.28	1.69822
28:0/24:0	28:0	24:0	779.0/369.4	55	6	29	6	778.837	369.373	8	0.148198	761.381	1.73245
28:0/24:1	28:0	24:1	777.0/367.4	53	5	26	5	776.822	367.358	11	0.0568067	759.365	1.73245
28:0/24:2	28:0	24:2	775.0/347.3	50	5.5	25	4	774.806	347.331	12	0.06063	757.349	1.73245
28:0/24:3	28:0	24:3	773.0/345.3	50	5.5	25	4	772.791	345.316	12	0.06063	755.333	1.73245
28:0/26:0	28:0	26:0	807.0/397.4	55	6	29	6	806.869	397.405	8	0.148198	789.434	1.76715
28:0/26:1	28:0	26:1	805.0/395.4	53	5	26	5	804.853	395.389	11	0.0568067	787.418	1.76715
28:0/28:0	28:0	28:0	835.0/425.4	55	6	29	6	834.9	425.436	8	0.148198	817.487	1.80234
28:0/28:1	28:0	28:1	833.0/423.4	53	5	26	5	832.884	423.42	11	0.0568067	815.471	1.80234
28:0/30:0	28:0	30:0	863.0/453.5	55	6	29	6	862.931	453.467	8	0.148198	845.54	1.83801
28:0/30:1	28:0	30:1	861.0/451.5	53	5	26	5	860.916	451.452	11	0.0568067	843.525	1.83801
28:0/32:0	28:0	32:0	891.0/481.5	55	6	29	6	890.963	481.498	8	0.148198	873.594	1.87417
28:0/32:1	28:0	32:1	889.0/479.5	53	5	26	5	888.947	479.483	11	0.0568067	871.578	1.87417
28:1/16:0	28:1	16:0	664.5/257.2	55	6	29	6	664.697	257.248	9	0.065455	647.152	1.59847
28:1/16:1	28:1	16:1	662.5/237.2	52.5	6.5	27	6	662.681	237.222	13	0.0317433	645.137	1.59847
28:1/16:2	28:1	16:2	660.5/235.2	52.5	6.5	27	6	660.665	235.206	13	0.0317433	643.121	1.59847
28:1/16:3	28:1	16:3	658.5/233.2	52.5	6.5	27	6	658.65	233.19	13	0.0317433	641.105	1.59847
28:1/18:0	28:1	18:0	692.5/285.3	55	6	29	6	692.728	285.279	9	0.065455	675.206	1.63123
28:1/18:1	28:1	18:1	690.5/265.3	52.5	6.5	27	6	690.712	265.253	13	0.0317433	673.19	1.63123
28:1/18:2	28:1	18:2	688.5/263.2	52.5	6.5	27	6	688.697	263.238	13	0.0317433	671.174	1.63123
28:1/18:3	28:1	18:3	686.5/261.2	52.5	6.5	27	6	686.681	261.222	13	0.0317433	669.158	1.63123
28:1/20:0	28:1	20:0	721.0/313.3	55	6	29	6	720.759	313.311	9	0.065455	703.259	1.66449
28:1/20:1	28:1	20:1	718.5/293.3	52.5	6.5	27	6	718.744	293.284	13	0.0317433	701.243	1.66449
28:1/20:2	28:1	20:2	716.5/291.3	52.5	6.5	27	6	716.728	291.269	13	0.0317433	699.227	1.66449
28:1/20:3	28:1	20:3	714.5/289.3	52.5	6.5	27	6	714.712	289.253	13	0.0317433	697.211	1.66449
28:1/22:0	28:1	22:0	749.0/341.3	55	6	29	6	748.791	341.342	9	0.065455	731.312	1.69822
28:1/22:1	28:1	22:1	747.0/321.3	52.5	6.5	27	6	746.775	321.316	13	0.0317433	729.296	1.69822
28:1/22:2	28:1	22:2	745.0/319.3	52.5	6.5	27	6	744.759	319.3	13	0.0317433	727.28	1.69822
28:1/22:3	28:1	22:3	742.5/317.3	52.5	6.5	27	6	742.744	317.284	13	0.0317433	725.264	1.69822
28:1/24:0	28:1	24:0	777.0/369.4	55	6	29	6	776.822	369.373	9	0.065455	759.365	1.73245
28:1/24:1	28:1	24:1	775.0/349.3	52.5	6.5	27	6	774.806	349.347	13	0.0317433	757.349	1.73245
28:1/24:2	28:1	24:2	773.0/347.3	52.5	6.5	27	6	772.791	347.331	13	0.0317433	755.333	1.73245
28:1/24:3	28:1	24:3	771.0/345.3	52.5	6.5	27	6	770.775	345.316	13	0.0317433	753.317	1.73245
28:1/26:0	28:1	26:0	805.0/397.4	55	6	29	6	804.853	397.405	9	0.065455	787.418	1.76715
28:1/26:1	28:1	26:1	803.0/377.4	52.5	6.5	27	6	802.837	377.378	13	0.0317433	785.402	1.76715
28:1/28:0	28:1	28:0	833.0/425.4	55	6	29	6	832.884	425.436	9	0.065455	815.471	1.80234
28:1/28:1	28:1	28:1	831.0/405.4	52.5	6.5	27	6	830.869	405.41	13	0.0317433	813.456	1.80234
28:1/30:0	28:1	30:0	861.0/453.5	55	6	29	6	860.916	453.467	9	0.065455	843.525	1.83801
28:1/30:1	28:1	30:1	859.0/433.4	52.5	6.5	27	6	858.9	433.441	13	0.0317433	841.509	1.83801
28:1/32:0	28:1	32:0	889.0/481.5	55	6	29	6	888.947	481.498	9	0.065455	871.578	1.87417
28:1/32:1	28:1	32:1	887.0/461.5	52.5	6.5	27	6	886.931	461.472	13	0.0317433	869.562	1.87417
30:0/16:0	30:0	16:0	694.5/257.2	55	6	29	6	694.744	257.248	8	0.148198	677.221	1.63123
30:0/16:1	30:0	16:1	692.5/255.2	53	5	26	5	692.728	255.232	11	0.0568067	675.206	1.63123
30:0/16:2	30:0	16:2	690.5/235.2	50	5.5	25	4	690.712	235.206	12	0.06063	673.19	1.63123
30:0/16:3	30:0	16:3	688.5/233.2	50	5.5	25	4	688.697	233.19	12	0.06063	671.174	1.63123
30:0/18:0	30:0	18:0	723.0/285.3	55	6	29	6	722.775	285.279	8	0.148198	705.275	1.66449
30:0/18:1	30:0	18:1	721.0/283.3	53	5	26	5	720.759	283.264	11	0.0568067	703.259	1.66449
30:0/18:2	30:0	18:2	718.5/263.2	50	5.5	25	4	718.744	263.238	12	0.06063	701.243	1.66449
30:0/18:3	30:0	18:3	716.5/261.2	50	5.5	25	4	716.728	261.222	12	0.06063	699.227	1.66449
30:0/20:0	30:0	20:0	751.0/313.3	55	6	29	6	750.806	313.311	8	0.148198	733.328	1.69822
30:0/20:1	30:0	20:1	749.0/311.2	53	5	26	5	748.791	311.2	11	0.0568067	731.312	1.69822
30:0/20:2	30:0	20:2	747.0/291.3	50	5.5	25	4	746.775	291.269	12	0.06063	729.296	1.69822
30:0/20:3	30:0	20:3	745.0/289.3	50	5.5	25	4	744.759	289.253	12	0.06063	727.28	1.69822
30:0/22:0	30:0	22:0	779.0/341.3	55	6	29	6	778.837	341.342	8	0.148198	761.381	1.73245
30:0/22:1	30:0	22:1	777.0/339.3	53	5	26	5	776.822	339.326	11	0.0568067	759.365	1.73245
30:0/22:2	30:0	22:2	775.0/319.3	50	5.5	25	4	774.806	319.3	12	0.06063	757.349	1.73245
30:0/22:3	30:0	22:3	773.0/317.3	50	5.5	25	4	772.791	317.284	12	0.06063	755.333	1.73245
30:0/24:0	30:0	24:0	807.0/369.4	55	6	29	6	806.869	369.373	8	0.148198	789.434	1.76715
30:0/24:1	30:0	24:1	805.0/367.4	53	5	26	5	804.853	367.358	11	0.0568067	787.418	1.76715
30:0/24:2	30:0	24:2	803.0/347.3	50	5.5	25	4	802.837	347.331	12	0.06063	785.402	1.76715
30:0/24:3	30:0	24:3	801.0/345.3	50	5.5	25	4	800.822	345.316	12	0.06063	783.386	1.76715
30:0/26:0	30:0	26:0	835.0/397.4	55	6	29	6	834.9	397.405	8	0.148198	817.487	1.80234
30:0/26:1	30:0	26:1	833.0/395.4	53	5	26	5	832.884	395.389	11	0.0568067	815.471	1.80234
30:0/28:0	30:0	28:0	863.0/425.4	55	6	29	6	862.931	425.436	8	0.148198	845.54	1.83801
30:0/28:1	30:0	28:1	861.0/423.4	53	5	26	5	860.916	423.42	11	0.0568067	843.525	1.83801
30:0/30:0	30:0	30:0	891.0/453.5	55	6	29	6	890.963	453.467	8	0.148198	873.594	1.87417
30:0/30:1	30:0	30:1	889.0/451.5	53	5	26	5	888.947	451.452	11	0.0568067	871.578	1.87417
30:0/32:0	30:0	32:0	919.0/481.5	55	6	29	6	918.994	481.498	8	0.148198	901.647	1.91081
30:0/32:1	30:0	32:1	917.0/479.5	53	5	26	5	916.978	479.483	11	0.0568067	899.631	1.91081
30:1/16:0	30:1	16:0	692.5/257.2	55	6	29	6	692.728	257.248	9	0.065455	675.206	1.63123
30:1/16:1	30:1	16:1	690.5/237.2	52.5	6.5	27	6	690.712	237.222	13	0.0317433	673.19	1.63123
30:1/16:2	30:1	16:2	688.5/235.2	52.5	6.5	27	6	688.697	235.206	13	0.0317433	671.174	1.63123
30:1/16:3	30:1	16:3	686.5/233.2	52.5	6.5	27	6	686.681	233.19	13	0.0317433	669.158	1.63123
30:1/18:0	30:1	18:0	721.0/285.3	55	6	29	6	720.759	285.279	9	0.065455	703.259	1.66449
30:1/18:1	30:1	18:1	718.5/265.3	52.5	6.5	27	6	718.744	265.253	13	0.0317433	701.243	1.66449
30:1/18:2	30:1	18:2	716.5/263.2	52.5	6.5	27	6	716.728	263.238	13	0.0317433	699.227	1.66449
30:1/18:3	30:1	18:3	714.5/261.2	52.5	6.5	27	6	714.712	261.222	13	0.0317433	697.211	1.66449
30:1/20:0	30:1	20:0	749.0/313.3	55	6	29	6	748.791	313.311	9	0.065455	731.312	1.69822
30:1/20:1	30:1	20:1	747.0/293.3	52.5	6.5	27	6	746.775	293.284	13	0.0317433	729.296	1.69822
30:1/20:2	30:1	20:2	745.0/291.3	52.5	6.5	27	6	744.759	291.269	13	0.0317433	727.28	1.69822
30:1/20:3	30:1	20:3	742.5/289.3	52.5	6.5	27	6	742.744	289.253	13	0.0317433	725.264	1.69822
30:1/22:0	30:1	22:0	777.0/341.3	55	6	29	6	776.822	341.342	9	0.065455	759.365	1.73245
30:1/22:1	30:1	22:1	775.0/321.3	52.5	6.5	27	6	774.806	321.316	13	0.0317433	757.349	1.73245
30:1/22:2	30:1	22:2	773.0/319.3	52.5	6.5	27	6	772.791	319.3	13	0.0317433	755.333	1.73245
30:1/22:3	30:1	22:3	771.0/317.3	52.5	6.5	27	6	770.775	317.284	13	0.0317433	753.317	1.73245
30:1/24:0	30:1	24:0	805.0/369.4	55	6	29	6	804.853	369.373	9	0.065455	787.418	1.76715
30:1/24:1	30:1	24:1	803.0/349.3	52.5	6.5	27	6	802.837	349.347	13	0.0317433	785.402	1.76715
30:1/24:2	30:1	24:2	801.0/347.3	52.5	6.5	27	6	800.822	347.331	13	0.0317433	783.386	1.76715
30:1/24:3	30:1	24:3	799.0/345.3	52.5	6.5	27	6	798.806	345.316	13	0.0317433	781.371	1.76715
30:1/26:0	30:1	26:0	833.0/397.4	55	6	29	6	832.884	397.405	9	0.065455	815.471	1.80234
30:1/26:1	30:1	26:1	831.0/377.4	52.5	6.5	27	6	830.869	377.378	13	0.0317433	813.456	1.80234
30:1/28:0	30:1	28:0	861.0/425.4	55	6	29	6	860.916	425.436	9	0.065455	843.525	1.83801
30:1/28:1	30:1	28:1	859.0/405.4	52.5	6.5	27	6	858.9	405.41	13	0.0317433	841.509	1.83801
30:1/30:0	30:1	30:0	889.0/453.5	55	6	29	6	888.947	453.467	9	0.065455	871.578	1.87417
30:1/30:1	30:1	30:1	887.0/433.4	52.5	6.5	27	6	886.931	433.441	13	0.0317433	869.562	1.87417
30:1/32:0	30:1	32:0	917.0/481.5	55	6	29	6	916.978	481.498	9	0.065455	899.631	1.91081
30:1/32:1	30:1	32:1	915.0/461.5	52.5	6.5	27	6	914.963	461.472	13	0.0317433	897.615	1.91081
32:0/16:0	32:0	16:0	723.0/257.2	55	6	29	6	722.775	257.248	8	0.148198	705.275	1.66449
32:0/16:1	32:0	16:1	721.0/255.2	53	5	26	5	720.759	255.232	11	0.0568067	703.259	1.66449
32:0/16:2	32:0	16:2	718.5/235.2	50	5.5	25	4	718.744	235.206	12	0.06063	701.243	1.66449
32:0/16:3	32:0	16:3	716.5/233.2	50	5.5	25	4	716.728	233.19	12	0.06063	699.227	1.66449
32:0/18:0	32:0	18:0	751.0/285.3	55	6	29	6	750.806	285.279	8	0.148198	733.328	1.69822
32:0/18:1	32:0	18:1	749.0/283.3	53	5	26	5	748.791	283.264	11	0.0568067	731.312	1.69822
32:0/18:2	32:0	18:2	747.0/263.2	50	5.5	25	4	746.775	263.238	12	0.06063	729.296	1.69822
32:0/18:3	32:0	18:3	745.0/261.2	50	5.5	25	4	744.759	261.222	12	0.06063	727.28	1.69822
32:0/20:0	32:0	20:0	779.0/313.3	55	6	29	6	778.837	313.311	8	0.148198	761.381	1.73245
32:0/20:1	32:0	20:1	777.0/311.2	53	5	26	5	776.822	311.2	11	0.0568067	759.365	1.73245
32:0/20:2	32:0	20:2	775.0/291.3	50	5.5	25	4	774.806	291.269	12	0.06063	757.349	1.73245
32:0/20:3	32:0	20:3	773.0/289.3	50	5.5	25	4	772.791	289.253	12	0.06063	755.333	1.73245
32:0/22:0	32:0	22:0	807.0/341.3	55	6	29	6	806.869	341.342	8	0.148198	789.434	1.76715
32:0/22:1	32:0	22:1	805.0/339.3	53	5	26	5	804.853	339.326	11	0.0568067	787.418	1.76715
32:0/22:2	32:0	22:2	803.0/319.3	50	5.5	25	4	802.837	319.3	12	0.06063	785.402	1.76715
32:0/22:3	32:0	22:3	801.0/317.3	50	5.5	25	4	800.822	317.284	12	0.06063	783.386	1.76715
32:0/24:0	32:0	24:0	835.0/369.4	55	6	29	6	834.9	369.373	8	0.148198	817.487	1.80234
32:0/24:1	32:0	24:1	833.0/367.4	53	5	26	5	832.884	367.358	11	0.0568067	815.471	1.80234
32:0/24:2	32:0	24:2	831.0/347.3	50	5.5	25	4	830.869	347.331	12	0.06063	813.456	1.80234
32:0/24:3	32:0	24:3	829.0/345.3	50	5.5	25	4	828.853	345.316	12	0.06063	811.44	1.80234
32:0/26:0	32:0	26:0	863.0/397.4	55	6	29	6	862.931	397.405	8	0.148198	845.54	1.83801
32:0/26:1	32:0	26:1	861.0/395.4	53	5	26	5	860.916	395.389	11	0.0568067	843.525	1.83801
32:0/28:0	32:0	28:0	891.0/425.4	55	6	29	6	890.963	425.436	8	0.148198	873.594	1.87417
32:0/28:1	32:0	28:1	889.0/423.4	53	5	26	5	888.947	423.42	11	0.0568067	871.578	1.87417
32:0/30:0	32:0	30:0	919.0/453.5	55	6	29	6	918.994	453.467	8	0.148198	901.647	1.91081
32:0/30:1	32:0	30:1	917.0/451.5	53	5	26	5	916.978	451.452	11	0.0568067	899.631	1.91081
32:0/32:0	32:0	32:0	947.0/481.5	55	6	29	6	947.025	481.498	8	0.148198	929.7	1.94794
32:0/32:1	32:0	32:1	945.0/479.5	53	5	26	5	945.01	479.483	11	0.0568067	927.684	1.94794
32:1/16:0	32:1	16:0	721.0/257.2	55	6	29	6	720.759	257.248	9	0.065455	703.259	1.66449
32:1/16:1	32:1	16:1	718.5/237.2	52.5	6.5	27	6	718.744	237.222	13	0.0317433	701.243	1.66449
32:1/16:2	32:1	16:2	716.5/235.2	52.5	6.5	27	6	716.728	235.206	13	0.0317433	699.227	1.66449
32:1/16:3	32:1	16:3	714.5/233.2	52.5	6.5	27	6	714.712	233.19	13	0.0317433	697.211	1.66449
32:1/18:0	32:1	18:0	749.0/285.3	55	6	29	6	748.791	285.279	9	0.065455	731.312	1.69822
32:1/18:1	32:1	18:1	747.0/265.3	52.5	6.5	27	6	746.775	265.253	13	0.0317433	729.296	1.69822
32:1/18:2	32:1	18:2	745.0/263.2	52.5	6.5	27	6	744.759	263.238	13	0.0317433	727.28	1.69822
32:1/18:3	32:1	18:3	742.5/261.2	52.5	6.5	27	6	742.744	261.222	13	0.0317433	725.264	1.69822
32:1/20:0	32:1	20:0	777.0/313.3	55	6	29	6	776.822	313.311	9	0.065455	759.365	1.73245
32:1/20:1	32:1	20:1	775.0/293.3	52.5	6.5	27	6	774.806	293.284	13	0.0317433	757.349	1.73245
32:1/20:2	32:1	20:2	773.0/291.3	52.5	6.5	27	6	772.791	291.269	13	0.0317433	755.333	1.73245
32:1/20:3	32:1	20:3	771.0/289.3	52.5	6.5	27	6	770.775	289.253	13	0.0317433	753.317	1.73245
32:1/22:0	32:1	22:0	805.0/341.3	55	6	29	6	804.853	341.342	9	0.065455	787.418	1.76715
32:1/22:1	32:1	22:1	803.0/321.3	52.5	6.5	27	6	802.837	321.316	13	0.0317433	785.402	1.76715
32:1/22:2	32:1	22:2	801.0/319.3	52.5	6.5	27	6	800.822	319.3	13	0.0317433	783.386	1.76715
32:1/22:3	32:1	22:3	799.0/317.3	52.5	6.5	27	6	798.806	317.284	13	0.0317433	781.371	1.76715
32:1/24:0	32:1	24:0	833.0/369.4	55	6	29	6	832.884	369.373	9	0.065455	815.471	1.80234
32:1/24:1	32:1	24:1	831.0/349.3	52.5	6.5	27	6	830.869	349.347	13	0.0317433	813.456	1.80234
32:1/24:2	32:1	24:2	829.0/347.3	52.5	6.5	27	6	828.853	347.331	13	0.0317433	811.44	1.80234
32:1/24:3	32:1	24:3	827.0/345.3	52.5	6.5	27	6	826.837	345.316	13	0.0317433	809.424	1.80234
32:1/26:0	32:1	26:0	861.0/397.4	55	6	29	6	860.916	397.405	9	0.065455	843.525	1.83801
32:1/26:1	32:1	26:1	859.0/377.4	52.5	6.5	27	6	858.9	377.378	13	0.0317433	841.509	1.83801
32:1/28:0	32:1	28:0	889.0/425.4	55	6	29	6	888.947	425.436	9	0.065455	871.578	1.87417
32:1/28:1	32:1	28:1	887.0/405.4	52.5	6.5	27	6	886.931	405.41	13	0.0317433	869.562	1.87417
32:1/30:0	32:1	30:0	917.0/453.5	55	6	29	6	916.978	453.467	9	0.065455	899.631	1.91081
32:1/30:1	32:1	30:1	915.0/433.4	52.5	6.5	27	6	914.963	433.441	13	0.0317433	897.615	1.91081
32:1/32:0	32:1	32:0	945.0/481.5	55	6	29	6	945.01	481.498	9	0.065455	927.684	1.94794
32:1/32:1	32:1	32:1	943.0/461.5	52.5	6.5	27	6	942.994	461.472	13	0.0317433	925.668	1.94794
